# Supplementary material for: Assessing Optimal Cell Counts in Sperm Shape Abnormality Assays in Rodents
Source: Animals (Basel). 2023 Oct 26;13(21):3324. doi: 10.3390/ani13213324 (PMC10649842; doi:10.3390/ani13213324)
Supplement: Supplementary file 1 [file animals-13-03324-s001.zip]

Archive with 1 entries (1 files):
- animals-2580781-supplementary.xlsx
