# Supplementary material for: Assessing Optimal Cell Counts in Sperm Shape Abnormality Assays in Rodents
Source: Animals (Basel). 2023 Oct 26;13(21):3324. doi: 10.3390/ani13213324 (PMC10649842; doi:10.3390/ani13213324)
Supplement: Supplementary file 1 [file animals-13-03324-s001.zip › animals-2580781-supplementary.xlsx]

## Sheet: Supplementary Material
No	Title	Year	Authors	Species	Exposure type	Cell count/animal	Journal	Country	Continent	Avaiable on
1	Effect of atropine and adrenaline on the morphology of mice spermatozoa	1969	Mukherjee, D. P.; Ayyagari, V. B.	Mus musculus	Laboratory	200	Journal of reproduction and fertility	India	Asia	https://doi.org/10.1530/jrf.0.0200143
2	Abnormalities in shape of murine sperm after acute testicular x-irradiation	1974	Bruce, W.R; Furrer, R.; Wyrobek, A.J.	Mus sp.	Laboratory	300	Mutation Research	Canada	North America	https://doi.org/10.1016/0027-5107(74)90112-2
3	Chemical induction of sperm abnormalities in mice	1975	Wyrobek, A. J.; Bruce, W. R.	Mus musculus	Laboratory	1000	Proceedings of the National Academy of Sciences	Canada	North America	https://doi.org/10.1073/pnas.72.11.4425
4	Effects of cannabinoids on sperm morphology	1979	Zimmerman, A. M., Bruce, R., & Zimmerman, S.	Mus musculus	Laboratory	800	Pharmacology	Canada	North America	https://doi.org/10.1159/000137243
5	Increased frequencies of aberrant sperm as indicators of mutagenic damage in mice	1979	Soares, E. R.; Sheridan, W.; Haseman, J. K.; Segall, M.	Mus musculus	Laboratory	600	Mutation Research/Environmental Mutagenesis and Related Subjects	USA	North America	https://doi.org/10.1016/0165-1161(79)90133-X
6	Effects of micro doses of aflatoxin-b1 on sperm production-rates, epididymal sperm abnormality and fertility in the rat	1979	Egbunike, G. N.	Rattus norvegicus	Laboratory	1000	Zentralblatt für Veterinärmedizin Reihe A	Nigeria	Africa	https://doi.org/10.1111/j.1439-0442.1979.tb00650.x
7	Translocation and sperm abnormality assays in mouse spermatogonia treated with procarbazine	1979	Sharma, R. K.; Roberts, G. T.; Johnson, F. M.; Malling, H. V.	Mus musculus	Laboratory	1000	Mutation Research/Genetic Toxicology	USA	North America	https://doi.org/10.1016/0165-1218(79)90038-7
8	Chemically-induced transmissible abnormalities in sperm-head shape	1980	Topham, J.C.	Mus musculus	Laboratory	100	Mutation Research	UK	Europe	https://doi.org/10.1016/0027-5107(80)90063-9
9	Do induced sperm-head abnormalities in mice specifically identify mammalian mutagens rather than carcinogens	1980	Topham, J. C.	Mus musculus	Laboratory	250	Mutation Research/Environmental Mutagenesis and Related Subjects	UK	Europe	https://doi.org/10.1016/0165-1161(80)90195-8
10	Detection of carcinogen-induced sperm head abnormalities in mice	1980	Topham, J. C.	Mus musculus	Laboratory	250	Mutation Research/Fundamental and Molecular Mechanisms of Mutagenesis	UK	Europe	https://doi.org/10.1016/0027-5107(80)90184-0
11	Increases in morphologically abnormal sperm in rats exposed to Co60 irradiation	1980	Lock, L. F.; Soares, E. R.	Rattus norvegicus	Laboratory	200	Environmental Mutagenesis	USA	North America	https://doi.org/10.1002/em.2860020204
12	Comparative study of the genotoxic properties of Eastern and Western US shale oils, crude petroleum, and coal-derived oil	1982	Lockard, J.M.; Prater, J.W.; Viau, C.J.; Enoch, H.G.	Mus musculus	Laboratory	500	Mutation Research	USA	North America	https://doi.org/10.1016/0165-1218(82)90132-X
13	Increased sperm abnormalities due to dietary restriction	1982	Komatsu, H.; Kakizoe, T.; Niijima, T.; Kawachi, T.; Sugimura, T.	Mus musculus	Laboratory	1000	Mutation Research/Fundamental and Molecular Mechanisms of Mutagenesis	Japan	Asia	https://doi.org/10.1016/0027-5107(82)90156-7
14	Mithramycin- and triethylene melamine- induced sperm abnormalities in Lakeview hamsters	1982	Singh, H.; Newton, D.	Mesocricetus auratus	Laboratory	1500	Environmental Mutagenesis	USA	North America	https://doi.org/10.1002/em.2860040305
15	Sperm head abnormality test	1982	Scott, K.; Topham, J. C.	Mus musculus	Laboratory	250	Mutation Research/Genetic Toxicology	UK	Europe	https://doi.org/10.1016/0165-1218(82)90071-4
16	Thiram-induced sperm-head abnormalities in mice	1982	Zdzienicka, M.; Hryniewicz, M.; Pieńkowska, M.	Mus musculus	Laboratory	900	Mutation Research/Genetic Toxicology	Poland	Europe	https://doi.org/10.1016/0165-1218(82)90135-5
17	Evaluation of mutagenic activity of cooking oil vapors by mouse sperm abnormality test	1982	Kam, J. K. H.	Mus musculus	Laboratory	1500	Environmental Research	USA	North America	https://doi.org/10.1016/0013-9351(82)90081-0
18	Gossypol - an effective male contraceptive was not mutagenic in sperm head abnormality assay in mice	1982	Majumdar, S. K.; Ingraham, H. J.; Prymowicz, D. A.	Mus musculus	Laboratory	1000	Canadian Journal of Genetics and Cytology	USA	North America	https://doi.org/10.1139/g82-083
19	Ethanol-Induced Male Infertility: Impairment of Spermatozoa	1983	Anderson, R. A.; J.R.; Willis, B. R.; Oswald, C.; Zaneveld, L.J.D.	Mus musculus	Laboratory	300	The Journal of Pharmacology and Experimental Therapeutics	USA	North America	https://jpet.aspetjournals.org/content/225/2/479.short
20	Evaluation of Propineb, a dithiocarbamate pesticide, in the mouse-sperm morphology assay	1983	Quinto, I.; De Marinis, E.	Mus musculus	Laboratory	500	Mutation Research	Italy	Europe	https://doi.org/10.1016/0165-1218(83)90194-5
21	An evaluation of the mouse sperm morphology test and other sperm tests in nonhuman mammals: a report of the U.S. Environmental Protection Agency Gene-Tox Program.	1983	Wyrobek, A.J.; Gordon, L. A.; Burkhart, J. G.; Francis, M. W.; Kapp Jr., R. W.; Letz, G.; Malling, H. V.; Topham, J. C.; M. D. Whorton.	Mus musculus	Laboratory	500	Mutation Research	USA	North America	https://doi.org/10.1016/0165-1110(83)90014-3
22	Induction of morphologically abnormal sperm in rats exposed to O-Xylene	1983	Washington, W. J.; Murthy, R. C.; Doye, A.; Eugene, K.; Brown, D.; Bradley, I.	Rattus norvegicus	Laboratory	500 to 1000	Archives of andrology	USA	North America	https://doi.org/10.3109/01485018308987487
23	DEET (N,N-diethyltoluamide) does not affect sperm number, viability and head morphology in male rats treated dermally	1983	Lebowitz, H.; Young, R.; Kidwell, J.; McGowan, J.; Langloss, J.; Brusick, D.	Rattus norvegicus	Laboratory	1000	Drug and Chemical Toxicology	USA	North America	https://doi.org/10.3109/01480548309082717
24	Radiation induction of mutations affecting sperm morphology in mice	1983	Hugenholtz, A. P.; Bruce, W. R.	Mus musculus	Laboratory	500	Mutation Research/Fundamental and Molecular Mechanisms of Mutagenesis	Canada	North America	https://doi.org/10.1016/0027-5107(83)90087-8
25	Reproductive toxicology of 1,3-diphenylguanidine: analysis of induced sperm abnormalities in mice and hamsters and reproductive consequences in mice	1983	Bempong, M. A.; Hall, E. V.	Mesocricetus auratus and Mus musculus	Laboratory	200	Journal of Toxicology and Environmental Health, Part A Current Issues	Canada	North America	https://doi.org/10.1080/15287398309530390
26	Sperm count and sperm abnormality in male-mice after exposure to 2.45 ghz microwave-radiation	1983	Kowalczuk, C. I.; Saunders, R. D.; Stapleton, H. R.	Mus musculus	Laboratory	250	Mutation Research Letters	UK	Europe	https://doi.org/10.1016/0165-7992(83)90054-4
27	Evaluation of genotoxic potential of vincristine from multiple parameters	1984	Subramanyam, S.; Laxminarayana, D.	Mus musculus	Laboratory	1000	Mutation Research	India	Asia	https://doi.org/10.1016/0165-1218(84)90085-5
28	Inhibitory effects of α-and β-naphthoflavones on DMBA-induced anomalies in germ cells assessed by sperm abnormality assay	1984	Raj, A.S.; Katz, M.	Mus musculus	Laboratory	500	Mutation Research	Canada	North America	https://doi.org/10.1016/0165-1218(84)90137-X
29	Sperm abnormality assay of metronidazole and tinidazole.	1984	Pylkkäinen , L.; Lähdetie, J.	Mus musculus	Laboratory	1000	Mutation Research	Finland	Europe	https://doi.org/10.1016/0165-7992(84)90058-7
30	Rat sperm morphology assay	1984	Sawin, V.L.; Lu, C.C.; Glueck, D.M.	Rattus norvegicus	Laboratory	500	Environmental Mutagenesis	USA	North America	https://doi.org/10.1002/em.2860060314
31	Evaluation of chemicals used for drinking water disinfection for production of chromosomal damage and sperm‐head abnormalities in mice	1985	Meier, J.R.; Bull,R.J.; Stober, J.A.	Mus musculus	Laboratory	1000	Environmental Mutagenesis	USA	North America	https://doi.org/10.1002/em.2860070208
32	I-125 induced micronuclei and sperm head abnormalities in mice	1985	Lavu, S.; Reddy, P. P.; Reddi, O. S.	Mus musculus	Laboratory	1000	International Journal of Radiation Biology and Related Studies in Physics, Chemistry and Medicine	India	Asia	https://doi.org/10.1080/09553008514550371
33	Inactivity of styrene in the mouse sperm morphology test	1985	Salomaa, S.; Donner, M.; Norppa, H.	Mus musculus	Laboratory	500	Toxicology letters	Finland	Europe	https://doi.org/10.1016/0378-4274(85)90051-7
34	Induction of shape abnormality and unscheduled DNA synthesis by arecoline in the germ cells of mice	1985	Sinha, A.; Rao, A. R.	Mus musculus	Laboratory	1000	Mutation Research/Genetic Toxicology	India	Asia	https://doi.org/10.1016/0165-1218(85)90083-7
35	Genetic toxicology of phthalate esters: mutagenic and other genotoxic effects.	1986	Douglas, G. R.; Hugenholtz, A.P.; Blakey, D. H.	Mus musculus and Rattus norvegicus	Laboratory	500	Environmental Health Perspectives	Canada	North America	https://doi.org/10.1289/ehp.8665255
36	Evaluation of the cytotoxicity and genotoxicity of the spermicides nonoxynol-9 and octoxynol-9	1986	Buttar, H.S.; Swierenga, S.H.H.; Matula, T.I.	Mus musculus	Laboratory	300	Toxicology Letters	Canada	North America	https://doi.org/10.1016/0378-4274(86)90195-5
37	Relative genotoxicity of trichloroacetic acid (TCA) as revealed by different cytogenetic assays: bone marrow chromosome aberration, micronucleus and sperm-head abnormality in the mouse	1987	Bhunya, S.P.; Behera, B.C.	Mus musculus	Laboratory	500	Mutation Research	India	Asia	https://doi.org/10.1016/0165-1218(87)90092-9
38	Genotoxic Effect of an Environmental Pollutant, Sodium Fluoride, in Mammalian in Vivo Test System	1987	Pati, P.C.; Bhunya, S.P.	Mus musculus	Laboratory	500	Caryologia	India	Asia	https://doi.org/10.1080/00087114.1987.10797811
39	Genotoxicity of an Inorganic Pesticide, Copper Sulphate in Mouse in vivo Test System	1987	Bhunya, S.P. ; Pati, P.C.	Mus musculus	Laboratory	500	Cytologia	India	Asia	https://doi.org/10.1508/cytologia.52.801
40	Genotoxic potential of an organophosphate insecticide, phosphamidon (Dimecron): an in vivo study in mice	1987	Behera, B.C.; Bhunya, S.P.;	Mus musculus	Laboratory	500	Toxicology Letters	India	Asia	https://doi.org/10.1016/0378-4274(87)90142-1
41	Evaluation of the anti-inflammatory drug indomethacin, for its genotoxicity in mice	1987	Devi, P.S .; Polasa, H.	Mus musculus	Laboratory	2000	Mutation Research	India	Asia	https://doi.org/10.1016/0165-1218(87)90011-5
42	Sperm shape abnormalities in mice exposed to cf-252 radiation	1987	Goud, S.N.; Feola, J.M.; Maruyma, Y.	Mus musculus	Laboratory	500	International Journal of Radiation Biology	USA	North America	https://doi.org/10.1080/09553008714552261
43	Induction of sperm abnormalities in mice by quercetin	1987	Rastogi, P. B.; Levin, R. E.	Mus musculus	Laboratory	1000	Environmental mutagenesis	USA	North America	https://doi.org/10.1002/em.2860090109
44	Activity of ethylene oxide in the mouse sperm morphology test	1987	Ribeiro, L. R.; Salvadori, D. M. F.; Pereira, C. A. B.; Beçak, W.	Mus musculus	Laboratory	1000	Archives of toxicology	Brazil	South America	https://doi.org/10.1007/BF01234675
45	Effects of fluoride on the mouse sperm morphology test	1987	Li, Y.; Dunipace, A. J.; Stookey, G. K.	Mus musculus	Laboratory	400	Journal of Dental Research	USA	North America	https://doi.org/10.1177/002203458706600919
46	Genotoxic effects of a synthetic pyrethroid insecticide, cypermethrin, in mice in vivo	1988	Bhunya, S. P.; Pati, P. C.	Mus musculus	Laboratory	500	Toxicology Letters	India	Asia	https://doi.org/10.1016/0378-4274(88)90058-6
47	Relative efficacy of short-term tests in detecting genotoxic effects of cadmium chloride in mice in vivo	1988	Mukherjee, A.; Giri, A. K.; Sharma, A.; Talukder, G.	Mus musculus	Laboratory	500	Mutation Research/Genetic Toxicology	India	Asia	https://doi.org/10.1016/0165-1218(88)90173-5
48	In vivo genotoxicity of nitrates and nitrites in germ cells of male mice. II. Unscheduled DNA synthesis and sperm abnormality after treatment of spermatids	1988	D Alavantić, I Šunjevarić, G Cerović, D Boẑin	Mus musculus	Laboratory	500	Mutation Research	Yugoslavia (Serbia)	Europe	https://doi.org/10.1016/0165-1218(88)90075-4
49	Induction of sperm abnormalities in mice by ifosfamide and trofosfamide.	1988	Quinto, I; De Marinis, E.; De Dominicis, G.	Mus musculus	Laboratory	500	Mutation Research/Genetic Toxicology	Italy	Europe	https://doi.org/10.1016/0027-5107(88)90117-0
50	Sperm shape abnormality and urine mutagenicity in mice treated with niclosamide	1988	Vega, S.G.; Guzman, P.; Garcia, L.; Espinosa, J.; Denava, C.C.	Mus musculus	Laboratory	400	Mutation Research	Mexico	North America	https://doi.org/10.1016/0165-1218(88)90099-7
51	Activity of 1,1,1- and 1,1,3-trichloroacetones in a chromosomal aberration assay in CHO cells and the micronucleus and spermhead abnormality assays in mice	1988	Blazak, W. F.; Meier, J. R.; Stewart, B. E.; Blachman, D. C.; Deahl, J. T.	Mus musculus	Laboratory	500	Mutation Research/Genetic Toxicology	USA	North America	https://doi.org/10.1016/0165-1218(88)90050-X
52	Acute effects and long-term sequelae of 1,3-dinitrobenzene on male reproduction in the rat. I. Sperm quality, quantity, and fertilizing ability	1988	Linder, R. E.; Hess, R. A.; Perreault, S. D., Strader, L. F.; Barbee, R. R.	Rattus norvegicus	Laboratory	200	Journal of Andrology	USA	North America	https://doi.org/10.1002/j.1939-4640.1988.tb01057.x
53	Effects of N,N'-methylene-bis-acrylamide (MBA) on mouse germ cells--sperm count and morphology, and testicular pathology	1988	Sakamoto, J., & Hashimoto, K.	Mus musculus	Laboratory	500 to 1000	Archives of toxicology	Japan	Asia	https://doi.org/10.1007/BF00316258
54	Effects of vinyl acetate and acetaldehyde on sperm morphology and meiotic micronuclei in mice	1988	Lähdetie, J.	Mus musculus	Laboratory	500	Mutation Research/Fundamental and Molecular Mechanisms of Mutagenesis	Finland	Europe	https://doi.org/10.1016/0027-5107(88)90179-0
55	Genetic injury in hybrid male mice exposed to low doses of 60Co gamma-rays or fission neutrons. III. Frequencies of abnormal sperm and reciprocal translocations measured during and following long-term weekly exposures	1988	Grahn, D.; Carnes, B.A.	Mus musculus	Laboratory	1000	Mutation Research	USA	North America	https://doi.org/10.1016/0027-5107(88)90005-X
56	Genotoxic evaluation of chronic fluoride exposure: Micronucleus and sperm morphology studies	1989	DunipaceE, A.J.; Zhang, W.; Noblit, T.W.; Li, Y.; Stookey, G.K.	Mus musculus	Laboratory	400	Journal of Dental Research	USA	North America	https://doi.org/10.1177/00220345890680111101
57	Studies on the genotoxicity of asataf (acephate), an organophosphate insecticide, in a mammalian in vivo system	1989	Behera, B.C., Bhunya, S.P.	Mus musculus	Laboratory	500	Mutation Research/Genetic Toxicology	India	Asia	https://doi.org/10.1016/0165-1218(89)90121-3
58	Chromosome aberrations in spermatogonia and sperm abnormalities in Curacron-treated mice	1989	El Nahas, S. M.; De Hondt, H. A.; Abdou, H. E.	Mus musculus	Laboratory	200	Mutation Research/Genetic Toxicology	Egypt	Africa	https://doi.org/10.1016/0165-1218(89)90116-X
59	Effect of dnoc, ferbam and imidan exposure on mouse sperm morphology	1989	Quinto, I.; De Marinis, E.; Mallardo, M.; Arcucci, A.; Della Morte, R.; Staiano, N.	Mus musculus	Laboratory	500	Mutation Research/Genetic Toxicology	Italy	Europe	https://doi.org/10.1016/0165-1218(89)90064-5
60	Effect of procarbazine on sperm morphology in Syrian hamsters	1989	Singh, H.; Kozel, T.; Jackson, S.	Mesocricetus auratus	Laboratory	1500	Journal of Toxicology and Environmental Health, Part A Current Issues	USA	North America	https://doi.org/10.1080/15287398909531282
61	Genotoxicity assays of vinyl acetate and acetaldehyde in male germ cells of mice	1990	Lähdetie, J.	Mus musculus	Laboratory	500	Mutation Research	Finland	Europe
62	Effect of deltamethrin, a synthetic pyrethroid, on the induction of chromosome aberrations, micronuclei and sperm abnormalities in mice	1990	Bhunya, S.P. ; Pati, P.C.	Mus musculus	Laboratory	500	Mutagenesis	India	Asia	https://doi.org/10.1093/mutage/5.3.229
63	Lack of genotoxic effects of piperine,(the active principle of black pepper) in albino mice	1990	Muralidhara.; Narasimhamurthy, K.	Mus musculus	Laboratory	1000	Journal of food safety,	India	Asia	https://doi.org/10.1111/j.1745-4565.1990.tb00037.x
64	Quantitative evaluation of radiation‐induced changes in sperm morphology and chromatin distribution	1990	Aubele, M., Jütting, U., Rodenacker, K., (...), Burger, G., Hacker‐Klom, U.	Mus musculus	Laboratory	200	Cytometry	Germany	Europe	https://doi.org/10.1002/cyto.990110505
65	Studies on the genotoxicity of endosulfan, an organochlorine insecticide, in mammalian germ cells	1990	Pandey, N., Gundevia, F., Prem, A.S., Ray, P.K.	Mus musculus	Laboratory	200	Mutation Research/Genetic Toxicology	India	Asia	https://doi.org/10.1016/0165-1218(90)90093-H
66	Testicular toxicity and mutagenicity of steroidal and non-steroidal estrogens in the male mouse	1991	Pylkkänen, L.; Jahnukainen, K.; Parvinen, M.	Mus musculus	Laboratory	1000	Mutation Research	Finland	Europe	https://doi.org/10.1016/0165-1218(91)90066-U
67	Genotoxic evaluation of Ara-C by multiple parameters	1991	Helen, K.D.B.; Subramanyam, S.	Mus musculus	Laboratory	1000	Mutation Research	USA	North America	https://doi.org/10.1016/0165-7992(91)90060-H
68	Effects of selenium deficiency on sperm morphology and spermatocyte chromosomes in mice	1991	Watanabe, T.; Endo, A.	Mus musculus	Laboratory	1000	Mutation Research	Japan	Asia	https://doi.org/10.1016/0165-7992(91)90113-I
69	Evaluation of the genotoxic potential of six triorganotin compounds by the mouse micronucleus and spermhead abnormality tests	1991	Kook, S. C.; Kwong, N. M.; Das, V. K.	Mus musculus	Laboratory	2000	Applied Organometallic Chemistry	Malaysia	Asia	https://doi.org/10.1002/aoc.590050507
70	Assessment of in vivo mutagenic potency of ethylenediamine tetra acetic acid in albino mice.	1991	Narasimhamurthy, K.	Mus musculus	Laboratory	1000	Food and Chemical Toxicology	India	Asia	https://doi.org/10.1016/0278-6915(91)90112-K
71	Induction of sperm abnormalities in mice by quercetin	1991	Maura, A.; Pino, A.	Mus musculus	Laboratory	1500	Mutation Research Letters	Italy	Europe	https://doi.org/10.1016/0165-7992(91)90078-I
72	4-Week inhalation exposures of rats to aerosols of 3 lubricant base oils	1991	Dalbey, W.; Osimitz, T.; Kommineni, C.; Roy, T.; Feuston, M.; Yang, J.	Rattus norvegicus	Laboratory	500	Journal of applied toxicology	USA	North America	https://doi.org/10.1002/jat.2550110412
73	Induction of sperm head abnormalities by incorporated radionuclides: dependence on subcellular distribution, type of radiation, dose rate, and presence of radioprotectors	1991	Rao, D. V.; Narra, V. R.; Howell, R. W.; Lanka, V. K.; Sastry, K. S.	Mus musculus	Laboratory	2000	Radiation research	USA	North America	https://doi.org/10.2307/3577986
74	Early postnatal exposure to pcbs - sperm function in rats	1991	Sager, D.; Girard, D.; Nelson, D.	Rattus norvegicus	Laboratory	100	Environmental Toxicology and Chemistry: An International Journal	USA	North America	https://doi.org/10.1002/etc.5620100605
75	Induction of sperm abnormalities in mice by norfloxacin	1991	Maura, A.; Pino, A.	Mus musculus	Laboratory	1500	Mutation Research Letters	Italy	Europe	https://doi.org/10.1016/0165-7992(91)90078-I
76	Genotoxic Effect of a Preservative, Sodium Metabisulphite as Revealed by Mammalian in vivo Bioassays	1992	Bhunya, S.P.; Pal, B.B.	Mus musculus	Laboratory	500	Cytologia	India	Asia	https://doi.org/10.1508/cytologia.57.455
77	Inhibition by germanium oxide of the mutagenicity of cadmium chloride in various genotoxicity assays	1992	Han, C.; Wu, G.; Yin, Y.; Shen, M.	Mus musculus	Laboratory	500	Food and chemical toxicology	China	Asia	https://doi.org/10.1016/0278-6915(92)90104-S
78	Species differences in the genotoxicity of cyclophosphamide and styrene in three in vivo assays	1992	Simula, A. P.; Priestly, B. G.	Mus musculus and Rattus norvegicus	Laboratory	1000	Mutation Research/Environmental Mutagenesis and Related Subjects	Australia	Oceania	https://doi.org/10.1016/0165-1161(92)90031-G
79	Genotoxic effect of smoke-dried meat extract in swiss albino mice using sperm head shape abnormality test	1992	Kumar, S.; Zinyu, R.; Chetia, M.; Dutta, L. P.	Mus musculus	Laboratory	1000	Cancer letters	India	Asia	https://doi.org/10.1016/0304-3835(92)90021-M
80	Endpoints of spermatotoxicity in the rat after short duration exposures to fourteen reproductive toxicants.	1992	Linder, R. E.; Strader, L. F.; Slott, V. L.; Suarez, J. D.	Rattus norvegicus	Laboratory	200	Reproductive Toxicology	USA	North America	https://doi.org/10.1016/0890-6238(92)90034-Q
81	Effect of oral administration of 1,3-diphenylguanidine on sperm morphology and male fertility in mice	1992	Koëter, H. B. W. M.; Regnier, J. F.; Van Marwijk, M. W.	Mus musculus	Laboratory	1000	Toxicology	Netherlands	Europe	https://doi.org/10.1016/0300-483X(92)90064-L
82	Methyl parathion-induced sperm shape abnormalities in mouse	1992	Mathew, G.; Vijayalaxmi, K. K.; Rahiman, M. A.	Mus musculus	Laboratory	1000	Mutation Research/Genetic Toxicology	India	Asia	https://doi.org/10.1016/0165-1218(92)90045-2
83	Toxicological effects of ziram, thiram, and dithane m-45 assessed by sperm shape abnormalities in mice	1993	Hemavathi, E.; Rahiman, M. A.	Mus musculus	Laboratory	2000	Journal of Toxicology and Environmental Health	India	Asia	https://doi.org/10.1080/15287399309531727
84	Modulation of ochratoxin-produced genotoxicity in mice by vitamin C	1994	Bose, S.; Sinha, S. P.	Mus musculus	Laboratory	400	Food and chemical Toxicology	India	Asia	https://doi.org/10.1016/0278-6915(94)90110-4
85	Effect of retinol on ochratoxin-produced genotoxicity in mice	1994	Kumari, D.; Sinha, S. P.	Mus musculus	Laboratory	500	Food and chemical toxicology	India	Asia	https://doi.org/10.1016/0278-6915(94)90044-2
86	Genotoxicity evaluation of pyrazinamide in mice	1994	Anitha, B.; Sudha, S.; Gopinath, P. M.; Durairaj, G.	Mus musculus	Laboratory	2000	Mutation Research/Genetic Toxicology	India	Asia	https://doi.org/10.1016/0165-1218(94)90113-9
87	Mouse dominant lethal and sperm abnormality studies with combined exposure to X-rays and mitomycin C	1994	Dobryzńska, M. M.; Gajewski, A. K.	Mus musculus	Laboratory	1000	Mutation Research/Fundamental and Molecular Mechanisms of Mutagenesis	Poland	Europe	https://doi.org/10.1016/0027-5107(94)90032-9
88	In-vivo genotoxicity of the alkaloid drug pilocarpine nitrate in bone-marrow cells and male germ-cells of mice	1995	Hedge, M. J.; Sujatha, T. V.	Mus musculus	Laboratory	2000	Mutation Research/Genetic Toxicology	India	Asia	https://doi.org/10.1016/0165-1218(95)00038-0
89	The action of the herbicide paraquat on somatic and germ-cells of mice	1995	Rios, A. C.; Salvadori, D. M.; Oliveira, S. V.; Ribeiro, L. R.	Mus musculus	Laboratory	1000	Mutation Research/Fundamental and Molecular Mechanisms of Mutagenesis	Brazil	South America	https://doi.org/10.1016/0027-5107(94)00199-F
90	Ameliorating effect of vitamin C on murine sperm toxicity induced by three pesticides (endosulfan, phosphamidon and mancozeb)	1996	Khan, P. K.; Sinha, S. P.;	Mus musculus	Laboratory	400	Mutagenesis	India	Asia	https://doi.org/10.1093/mutage/11.1.33
91	Reprotoxic and genotoxic studies of vanadium pentoxide in male mice	1996	Altamirano‐Lozano, M.; Alvarez‐Barrera, L.; Basurto‐Alcántara, F.; Valverde, M.; Rojas, E.	Mus musculus	Laboratory	1000	Teratogenesis, carcinogenesis, and mutagenesis	Mexico	North America	https://doi.org/10.1002/(SICI)1520-6866(1996)16:1<7::AID-TCM2>3.0.CO;2-M
92	Genetic damage in urban mice exposed to traffic pollution.	1996	Ieradi, L. A.; Cristaldi, M.; Mascanzoni, D.; Cardarelli, E.; Grossi, R.; Campanella, L.	Mus musculus	Wild	1500	Environmental Pollution	Italy	Europe	https://doi.org/10.1016/0269-7491(95)00109-3
93	Sperm head abnormalities and dominant lethal effects of formaldehyde in albino rats	1997	Odeigah, P. G. C.	Rattus norvegicus	Laboratory	1000	Mutation Research/Genetic Toxicology and Environmental Mutagenesis	Nigeria	Africa	https://doi.org/10.1016/S1383-5718(96)00136-2
94	Chronic administration of 4-tert-octylphenol to adult male rats causes shrinkage of the testes and male accessory sex organs, disrupts spermatogenesis, and increases the incidence of sperm deformities	1997	Boockfor, F. R.; Blake, C. A.	Rattus norvegicus	Laboratory	250	Biology of reproduction	USA	North America	https://doi.org/10.1095/biolreprod57.2.267
95	Effects of exposure to static magnetic fields on the morphology and morphometry of mouse epididymal sperm	1998	Tablado, L.; Pérez‐Sánchez, F.; Núñez, J.; Núñez, M.; Soler, C.	Rattus norvegicus	Laboratory	100	Bioelectromagnetics: Journal of the Bioelectromagnetics Society, The Society for Physical Regulation in Biology and Medicine, The European Bioelectromagnetics Association	Spain	Europe	https://doi.org/10.1002/(SICI)1521-186X(1998)19:6<377::AID-BEM5>3.0.CO;2-Z
96	Effects of pre-exposure of mouse testis with low-dose O-16(8+) ions or Co-60 gamma-rays on sperm shape abnormalities, lipid peroxidation and superoxide dismutase (SOD) activity induced by subsequent high-dose irradiation	1998	Zhang, H.; Zheng, R.L.; Wei, Z.Q.; Li, W.J.; Gao, Q.X.; Chen, W.Q.; Wang, Z.H.; He, J.; Liang, J.P.; Han, G.W.; Huang, T.; Li, Q.; Xie, H.M.; Zhang, S.M.; Cai, X.C.	Rattus norvegicus	Laboratory	500	International Journal of Radiation Biology	China	Asia	https://doi.org/10.1080/095530098142545
97	Mutagenicity tests on epristeride in vitro and in vivo	1998	Wang, XL; Zhen, WJ; Wu, HY; Feng, J; Tu, ZH.	Mus musculus	Laboratory	200	Acta Pharmacologica Sinica	China	Asia	https://europepmc.org/article/med/10437149
98	Vitamin C mediated protection on cisplatin induced mutagenicity in mice	1998	Giri, A.; Khynriam, D.; Prasad, S.B.	Mus musculus	Laboratory	500	Mutation Research/Fundamental and Molecular Mechanisms of Mutagenesis	India	Asia	https://doi.org/10.1016/S0027-5107(98)00158-4
99	The reproductive toxicity of molinate and metabolites to the male rat: Effects on testosterone and sperm morphology	1998	Ellis, M. K.; Richardson, A. G.; Foster, J. R.; Smith, F. M.; Widdowson, P. S.; Farnworth, M. J.; Moore, R.B.; Pitts, M.R.; Wickramaratne, G. A. D. S.	Rattus norvegicus	Laboratory	200	Toxicology and applied pharmacology	UK	Europe	https://doi.org/10.1006/taap.1998.8371
100	Lead acetate genotoxicity in mice	1999	Fahmy, M. A.	Mus musculus	Laboratory	1000	Cytologia	Egypt	Africa	https://doi.org/10.1508/cytologia.64.357
101	Adaptive response of the mutagenicity of the somatic and germ cells in mice induced by in vivo 147Pm radiation	1999	Yang, Z.; Zhu, S.; Yang, S.	Mus musculus	Laboratory	1000	Nuclear Science and Techniques/Hewuli	China	Asia
102	Effects of cannabinoids an spermatogenesis in mice	1999	Zimmerman, A.M.; Zimmerman, S.; Raj, A.Y.	Mus musculus	Laboratory	800	Marihuana and medicine	Canada	North America	https://doi.org/10.1007/978-1-59259-710-9_35
103	Detection of germ cell genotoxic potential of carbon disulphide using sperm head shape abnormality test	1999	Kumar, S.; Patel, K. G.; Gautam, A. K.; Agarwal, K.; Shah, B. A.; Saiyed, H. N.	Rattus norvegicus	Laboratory	2000	Human & experimental toxicology	India	Asia	https://doi.org/10.1191/096032799678839608
104	Effect of chronic low-intensity microwave radiation on sperm count, sperm morphology, and testicular and epididymal tissues of rats	1999	Akdag, M. Z.; Celik, M. S.; Ketani, A.; Nergiz, Y.; Deniz, M.; Dasdag, S.	Rattus norvegicus	Laboratory	400	Electro-and Magnetobiology	Turkey	Asia	http://dx.doi.org/10.3109/15368379909012907
105	Induction of chromosome aberrations, micronucleus formation and sperm abnormalities in mouse following carbofuran exposure	2000	Chauhan, L.K.S.; Pant, N.; Gupta, S.K.; Srivastava, S.P.	Mus musculus	Laboratory	2000	Mutation Research/Fundamental and Molecular Mechanisms of Mutagenesis,	India	Asia	https://doi.org/10.1016/S1383-5718(99)00219-3
106	Mutagenicity of the Mycotoxin diacetoxyscirpenol on somatic and germ cells of mice	2000	Hassanane, M.S.; Abdalla, E.S.A.; EI-Fiky, S.; Amer, M.A.; Hamdy, A.	Mus musculus	Laboratory	500	Mycotoxin Research	Egypt	Africa	https://doi.org/10.1007/BF02946105
107	Potential genotoxicity in copper sulphate treated mice	2000	Fahmy, M. A.	Mus musculus	Laboratory	1000	Cytologia	Egypt	Africa	https://doi.org/10.1508/cytologia.65.235
108	Potential transmission of the cytogenetic effects of cisplatin in the male germline cells of Swiss mice	2000	Choudhury, R. C.; Jagdale, M. B.; Misra, S.	Mus musculus	Laboratory	1000	Journal of chemotherapy	India	Asia	https://doi.org/10.1179/joc.2000.12.4.352
109	Induction of micronuclei in bone marrow and sperm head abnormalities after combined exposure of mice to low doses of X-rays and acrylamide	2000	Dobrzyńska, M. M.; Gajewski, A. K.	Mus musculus	Laboratory	1000	Teratogenesis, carcinogenesis, and mutagenesis	Poland	Europe	https://doi.org/10.1002/(SICI)1520-6866(2000)20:3<133::AID-TCM4>3.0.CO;2-B
110	Effects of dietary selenium (SE) on morphology of testis and cauda epididymis in rats	2000	Kaur, R.; Kaur, K.	Rattus norvegicus	Laboratory	300	Indian journal of Physiology and Pharmacology	India	Asia	https://www.ijpp.com/IJPP%20archives/2000_44_3/265-272.pdf
111	Reproductive toxicology of acephate in male mice	2000	Farag, A. T.; Eweidah, M. H.; El-Okazy, A. M.	Mus musculus	Laboratory	300	Reproductive Toxicology	Egypt	Africa	https://doi.org/10.1016/S0890-6238(00)00094-0
112	In Vivo Genotoxic Evaluation of D-003, a Mixture of Very Long Chain Aliphatic Acids	2001	Gámez, R.; González, J. E.; Rodeiro, I.; Fernández, I.; Alemán, C.; Rodríguez, M. D.; Acosta, P.C.; García, H.	Mus musculus	Laboratory	2000	Journal of Medicinal Food	Cuba	North America	http://doi.org/10.1089/109662001300341743
113	Evaluation of the genotoxicity of spiramycine in male mice	2001	Fahmy, M. A.	Mus musculus	Laboratory	1000	Cytologia	Egypt	Africa	https://doi.org/10.1508/cytologia.66.205
114	Genotoxicity of leachates from a rural waste dump using two bioassays	2001	Bakare, A.A.; Oyedeji, O.I.	Mus musculus	Laboratory	600	Nigerian Society for Experimental Biology Journal	Nigeria	Africa	http://www.ojs.klobexjournals.com/index.php/nisebj/article/view/175
115	Tamoxifen citrate induced sperm shape abnormalities in the in vivo mouse	2001	Rai, S. P.; Vijayalaxmi, K. K.	Mus musculus	Laboratory	2000	Mutation Research/Fundamental and Molecular Mechanisms of Mutagenesis	India	Asia	https://doi.org/10.1016/S1383-5718(00)00160-1
116	Genotoxic effect of 2, 4-dichlorophenoxy acetic acid and its metabolite 2, 4-dichlorophenol in mouse	2001	Amer, S. M.; Aly, F. A.	Mus musculus	Laboratory	500	Mutation Research/Genetic Toxicology and Environmental Mutagenesis	Egypt	Africa	https://doi.org/10.1016/S1383-5718(01)00146-2
117	Comparative efficacy of two microdoses of a potentized homoeopathic drug, Cadmium Sulphoricum, in reducing genotoxic effects produced by cadmium	2001	Datta, S.S.; Mallick , P.P.; Khuda-Bukhsh, A.R.R.	Mus musculus	Laboratory	1000	BMC Complementary and Alternative Medicine	India	Asia	https://doi.org/10.1186/1472-6882-1-9
118	Potential transmission of the cytogenetic toxic effects of methotrexate in the male germline cells of Swiss mice	2001	Choudhury, R. C.; Ghosh, S. K.; Palo, A. K.	Mus musculus	Laboratory	1000	Environmental Toxicology and Pharmacology	India	Asia	https://doi.org/10.1016/S1382-6689(01)00073-4
119	An in vivo evaluation of induction of abnormal sperm morphology by some anthelminthic drugs in mice.	2001	Otubanjo, O.A.; Mosuro, A.A.	Mus musculus	Laboratory	600	Mutation Research/Genetic Toxicology and Environmental Mutagenesis	Nigeria	Africa	https://doi.org/10.1016/S1383-5718(01)00250-9
120	Diethylstilbestrol-Treated Adult Rats with Altered Epididymal Sperm Numbers and Sperm Motility Parameters, but Without Alterations in Sperm Production and Sperm Morphology	2001	Goyal, H. O.; Braden, T. D.; Mansour, M.; Williams, C. S.; Kamaleldin, A.; Srivastava, K. K.	Rattus norvegicus	Laboratory	200	Biology of Reproduction	USA	North America	https://doi.org/10.1095/biolreprod64.3.927
121	The protective role of thiola and soybean seeds against the genotoxicity induced by potassium dichromate in mice	2002	Fahmy, M. A.; Shoman, H. M.; Hassan, E. E.	Mus musculus	Laboratory	1000	Mutation Research/Genetic Toxicology and Environmental Mutagenesis	Egypt	Africa	https://doi.org/10.1016/S1383-5718(02)00013-X
122	Ribavirin-induced sperm shape abnormalities in Wistar rat	2002	Narayana, K.; D’Souza, U. J.; Rao, K. S.	Rattus norvegicus	Laboratory	1000	Mutation Research/Genetic Toxicology and Environmental Mutagenesis	India	Asia	https://doi.org/10.1016/S1383-5718(01)00308-4
123	Genotoxic effects of malathion: an organophosphorus insecticide, using three mammalian bioassays in vivo	2002	Giri, S.; Prasad, S. B.; Giri, A.; Sharma, G. D.	Mus musculus	Laboratory	2000	Mutation Research/Genetic Toxicology and Environmental Mutagenesis	India	Asia	https://doi.org/10.1016/S1383-5718(01)00341-2
124	The protective effect of calcium against genotoxicity of lead acetate administration on bone marrow and spermatocyte cells of mice in vivo	2002	Aboul-Ela, E. I.	Mus musculus	Laboratory	500	Mutation Research/Genetic Toxicology and Environmental Mutagenesis	Egypt	Africa	https://doi.org/10.1016/S1383-5718(01)00332-1
125	Mutagenic effects of carbosulfan, a carbamate pesticide	2002	Giri, S.; Giri, A.; Sharma, G.D.; Prasad, S.B.	Mus musculus	Laboratory	2000	Mutation Research/Genetic Toxicology and Environmental Mutagenesis	India	Asia	https://doi.org/10.1016/S1383-5718(02)00114-6
126	Cisplatin-induced genotoxic effects and endogenous glutathione levels in mice bearing ascites Dalton's lymphoma	2002	Khynriam, D.; Prasad, S. B.	Mus musculus	Laboratory	500	Mutation Research/Genetic Toxicology and Environmental Mutagenesis	India	Asia	https://doi.org/10.1016/S0027-5107(03)00005-8
127	Oxidative stress associated DNA damage in testis of mice: induction of abnormal sperms and effects on fertility	2002	Kumar, T. R.; Doreswamy, K.; Shrilatha, B.	Mus musculus	Laboratory	1000	Mutation Research/Genetic Toxicology and Environmental Mutagenesis	India	Asia	https://doi.org/10.1016/S1383-5718(01)00300-X
128	Evaluation of genotoxic damage in wild rodents from a polluted area in the Czech Republic	2003	Ieradi, L. A.; Zima, J.; Allegra, F.; Kotlanova, E.; Campanella, L.; Grossi, R.; Cristaldi, M.	Clethrionomys glareolus and Apodemus flavicollis	Wild	1500	Folia Zoologica	Italy	Europe	https://www.ivb.cz/wp-content/uploads/52_57-66.pdf
129	Toxic Effects of 5-Fluorouracil on Sperm Count in Wistar Rats	2003	D‘souza, U. J.	Rattus norvegicus	Laboratory	400	The Malaysian journal of medical sciences: MJMS	Malaysia	Asia	https://www.ncbi.nlm.nih.gov/pmc/articles/PMC3557108/
130	Meiosis in male PL/J mice: A genetic model for gametic aneuploidy	2003	Pyle, A.; Handel, M. A.	Mus musculus	Laboratory	1000	Molecular Reproduction and Development: Incorporating Gamete Research	USA	North America	https://doi.org/10.1002/mrd.10231
131	Effect of pan masala on sperm morphology of a mouse	2003	Kumar, S.; Nigam, S. K.; Shaikh, S. A.; Saiyed, H. N.	Mus musculus	Laboratory	2000	Bulletin of environmental contamination and toxicology	India	Asia	https://doi.org/10.1007/s00128-003-0107-0
132	The female pheromone 2,5-dimethylpyrazine induces sperm-head abnormalities in male CBA mice	2003	Daev, E. V.; Dukelskaya, A. V.	Mus musculus	Laboratory	200	Russian Journal of Genetics	Russia	Europe	https://doi.org/10.1023/A:1024709321888
133	Synthesis and evaluations of pentahydroxylhexyl-L-cysteine and its dimer as chelating agents for cadmium or lead decorporation	2004	Wang, C.; Zhao, M.; Yang, J.; Li, X.W.; Peng, S.Q.	Rattus norvegicus	Laboratory	2000	Toxicology and applied pharmacology	China	Asia	https://doi.org/10.1016/j.taap.2004.04.009
134	Studies on the Genotoxic Effects of Anticancer Drug Carboplatin in in vivo Mouse	2004	Vijayalaxmi, K. K.; D’souza, M. P.	Mus musculus	Laboratory	2000	International Journal of Human Genetics	India	Asia	https://doi.org/10.1080/09723757.2004.11885902
135	Assessment of the genotoxic and cytotoxic potential of an anti-epileptic drug, phenobarbital, in mice: a time course study	2004	Biswas, S. J.; Pathak, S.; Khuda-Bukhsh, A. R.	Mus musculus	Laboratory	1000	Mutation Research/Genetic Toxicology and Environmental Mutagenesis	India	Asia	https://doi.org/10.1016/j.mrgentox.2004.05.016
136	Effect of tamoxifen on spermatogenesis and tubular morphology in rats	2004	D Souza, U. J.	Rattus norvegicus	Laboratory	1000	Asian journal of Andrology	Malaysia	Asia	http://www.asiaandro.com/archive/1008-682X/6/223.htm
137	Nickel-Induced Oxidative Stress in Testis of Mice: Evidence of DNA Damage and Genotoxic Effects	2004	Doreswamy, K.; Shrilatha, B.; Rajeshkumar, T.	Mus musculus	Laboratory	1000	Journal of Andrology	India	Asia	https://doi.org/10.1002/j.1939-4640.2004.tb03173.x
138	Abnormalities and reduced reproductive potential of sperm from Tnp1- and Tnp2-null double mutant mice	2004	Shirley, C. R.; Hayashi, S.; Mounsey, S.; Yanagimachi, R.; Meistrich, M. L.	Mus musculus	Laboratory	100-200	Biology of reproduction	USA	North America	https://doi.org/10.1095/biolreprod.104.029363
139	Relief effect of vitamin A on the decreased motility of sperm and the increased incidence of malformed sperm in mice exposed neonatally to bisphenol A	2004	Aikawa, H.; Koyama, S.; Matsuda, M.; Nakahashi, K.; Akazome, Y.; Mori, T.	Mus musculus	Laboratory	100	Cell and tissue research	Japan	Asia	https://doi.org/10.1007/s00441-003-0806-1
140	In vivo chromosome damaging effects of an inosine monophosphate dehydrogenase inhibitor: Ribavirin in mice	2005	Rao, K. S., & Narayana, K.	Mus musculus	Laboratory	2000	Indian journal of pharmacology	Malaysia	Asia	https://doi.org/10.1002/j.1939-4640.2004.tb03173.x
141	Cytotoxic and genotoxic effects of the azo-dye p-dimethylaminoazobenzene in mice: A time-course study	2005	Biswas, S. J.; Khuda-Bukhsh, A. R.	Mus musculus	Laboratory	1000	Mutation Research/Genetic Toxicology and Environmental Mutagenesis	India	Asia	https://doi.org/10.1016/j.mrgentox.2005.06.011
142	5-aminosalicylic acid reverses endosulfan-induced testicular toxicity in male rats	2005	Jaiswal, A.; Parihar, V.K.; Kumar, M.S.; Manjula, S.D.; Krishnanand, B.R.; Shanbhag, R.; Unnikrishnan, M.K.	Rattus norvegicus	Laboratory	1000	Mutation Research/Genetic Toxicology and Environmental Mutagenesis	India	Asia	https://doi.org/10.1016/j.mrgentox.2005.04.010
143	The genotoxicity of DNA intercalating drug 8-methoxy pyrimido[4 ',5 ': 4,5]thieno(2,3-b)quinoline-4(3H)-one	2005	Shahabuddin, M.S.; Gopal, M.; Vijayalaxmi, K.K.	Mus musculus	Laboratory	2000	Drug and chemical toxicology	India	Asia	https://doi.org/10.1081/DCT-200064506
144	Evaluation of the toxicity and safety of the antioxidant beverage effective microorganisms-X (EM-X) in animal models	2005	Ke, B.; Liang, Y.F.; Zhong, Z.X.; Higa, T.; Aruoma, O.I.	Mus musculus	Laboratory	1000	Environmental Toxicology and Pharmacology	Japan	Asia	https://doi.org/10.1016/j.etap.2005.03.001
145	An in vivo evaluation of induction of abnormal sperm morphology in mice by landfill leachates	2005	Bakare, A. A.; Mosuro, A. A.; Osibanjo, O.	Mus musculus	Laboratory	600	Mutation Research/Genetic Toxicology and Environmental Mutagenesis	Nigeria	Africa	https://doi.org/10.1016/j.mrgentox.2004.12.007
146	Genotoxic consequences associated with oxidative damage in testis of mice subjected to iron intoxication	2005	Doreswamy, K.	Mus musculus	Laboratory	1000	Toxicology	India	Asia	https://doi.org/10.1016/j.tox.2004.07.010
147	Effects of methyl parathion (o,o-dimethyl o-4-nitrophenyl phosphorothioate) on rat sperm morphology and sperm count, but not fertility, are associated with decreased ascorbic acid level in the testis	2005	Narayana, K.; Prashanthi, N.; Nayanatara, A.; Kumar, H.H.C.; Abhilash, K.; Bairy, K.L.	Rattus norvegicus	Laboratory	200	Mutation Research/Genetic Toxicology and Environmental Mutagenesis	India	Asia	https://doi.org/10.1016/j.mrgentox.2005.08.012
148	L-ascorbic acid ameliorates postnatal endosulfan induced testicular damage in rats	2005	Rao, M.; Narayana, K.; Benjamin, S.; Bairy, K. L.	Rattus norvegicus	Laboratory	1000	Indian journal of physiology and pharmacology	India	Asia	https://ijpp.com/IJPP%20archives/2005_49_3/331-336.pdf
149	Comparative toxicity of five commonly used analgesics on rat sperm count and sperm morphology	2005	Ekaluo, U. B.; Udokpoh, A. E.; Udofia, U. U.; Ajang, R. O.	Rattus norvegicus	Laboratory	1000	Global Journal of Pure and Applied Sciences	Nigeria	Africa	https://scholar.google.com/scholar?cluster=15104948399648429971&hl=pt-PT&as_sdt=0,5
150	Evaluation of testicular toxicity and sperm morphology in rats treated with methyl methanesulphonate (MMS)	2005	Kuriyama, K.; Kitamura, T.; Yokoi, R.; Hayashi, M.; Kobayashi, K.; Kuroda, J.; Tsujii, H.	Rattus norvegicus	Laboratory	200	Journal of Reproduction and Development	Japan	Asia	https://doi.org/10.1262/jrd.16085
151	Dacarbazine induces genotoxic and cytotoxic germ cell damage with concomitant decrease in testosterone and increase in lactate dehydrogenase concentration in the testis	2006	Kumar, S. Ganesh; Narayana, K.; Bairy, K. L.; D'Souza, Urban J. A.; Samuel, Vijaya Paul; Gopalakrishna, K.	Mus musculus	Laboratory	1000	Mutation Research/Genetic Toxicology and Environmental Mutagenesis	India	Asia	https://doi.org/10.1016/j.mrgentox.2006.04.019
152	In vivo evaluation of induction of abnormal sperm morphology in mice by an unsaturated aldehyde crotonaldehyde	2006	Jha, A. M.; Kumar, M.	Mus musculus	Laboratory	500	Mutation Research/Genetic Toxicology and Environmental Mutagenesis	India	Asia	https://doi.org/10.1016/j.mrgentox.2005.11.010
153	Antimutagenic Effect of Selenium and Vitamins Against the Genotoxicity Induced by Cobalt Chloride in Mice	2006	Hassan, N. H.; Fahmy, M. A.; Farghaly, A. A.; Hassan, E. E.	Mus musculus	Laboratory	1000	Cytologia	Egypt	Africa	https://doi.org/10.1508/cytologia.71.213
154	Studies on the cytological and biochemical effects of valerian in somatic and germ cells of Swiss albino mice	2006	Al-Majed, A. A.; Al-Yahya, A. A.; Al-Bekairi, A. M.; Al-Shabanah, O. A.; Qureshi, S.	Mus musculus	Laboratory	1000	Food and chemical toxicology	Saudi Arabia	Asia	https://doi.org/10.1016/j.fct.2006.06.001
155	Sexual behaviour, sperm quantity and quality after short-term streptozotocin-induced hyperglycaemia in rats	2006	Scarano, W. R.; Messias, A. G.; Oliva, S. U.; Klinefelter, G. R.; Kempinas, W. G.	Rattus norvegicus	Laboratory	200	International journal of andrology	Brazil	South America	https://doi.org/10.1111/j.1365-2605.2006.00682.x
156	Effect of Valerian on Spermatogenic, Genotoxic,Reproductive and Biochemical Changes in Sex Cells after Chronic Treatment in Male Swiss Albino Mice	2007	Al-Majed, A. A.	Mus musculus	Laboratory	1000	Journal Medical Sciences	Saudi Arabia	Asia	https://scialert.net/abstract/?doi=jms.2007.276.283
157	Modulating effect of Phyllanthus fruit extract against lead genotoxicity in germ cells of mice	2007	Madhavi, D.; Devi, K. R.; Rao, K. K.; Reddy, P. P.	Mus musculus	Laboratory	2000	Journal of Environmental Biology	India	Asia	http://www.jeb.co.in/journal_issues/200701_jan07/paper_20.pdf
158	Cytogenetic effect of the chloroacetanilide herbicide alachlor in somatic and germ cells of the mouse	2007	Amer, S.M.; Aly, F.A.E.; Ibrahim, A.A.E.; Farghaly, A.A.	Mus musculus	Laboratory	1000	Cytologia	Egypt	Africa	https://doi.org/10.1508/cytologia.72.7
159	Clastogenic effects of the fasciolicides closantel and nitroxynil on mice somatic and germ cells	2007	Donya, S.M.; Hassan, E.E.	Mus musculus	Laboratory	1000	Cytologia	Egypt	Africa	https://doi.org/10.1508/cytologia.72.29
160	Genotoxicity of DNA intercalating anticancer drugs: Pyrimido[4(I),5(I): 4,5] thieno(2,3-b)quinolines on somatic and germinal cells	2007	Shahabuddin, M. S.; Gopal, M.	Mus musculus	Laboratory	2000	Toxicology Mechanisms and Methods	India	Asia	https://doi.org/10.1080/15376510600899605
161	﻿Demonstrating Ecological Receptor Health at Contaminated Sites with Wild Rodent Sperm Parameters	2007	Tannenbaum, L. V.; Thran, B. H.; Williams, K. J.	Peromyscus leucopus, ﻿Chaetopdipus sp, ﻿Dipodomys merriami, ﻿Microtus pennsylvanicus, ﻿Sigmodon hispidus, ﻿Peromyscus gossypinus, ﻿Peromyscus sp., ﻿Tamias striatus	Wild	200	Archives of environmental contamination and toxicology	USA	North America	https://doi.org/10.1007/s00244-006-0169-1
162	Early oxidative stress in testis and epididymal sperm in streptozotocin-induced diabetic mice: its progression and genotoxic consequences	2007	Shrilatha, B.	Mus musculus	Laboratory	1000	Reproductive toxicology	India	Asia	https://doi.org/10.1016/j.reprotox.2007.02.001
163	A potentized homeopathic drug, arsenicum album 200, can ameliorate genotoxicity induced by repeated injections of arsenic trioxide in mice	2007	Banerjee, P.; Biswas, S. J.; Belon, P.; Khuda-Bukhsh, A. R.	Mus musculus	Laboratory	3000	Journal of Veterinary Medicine Series A	India	Asia	https://doi.org/10.1111/j.1439-0442.2007.00945.x
164	Effects of subchronic exposure of laboratory mice to benzylbutyl phthalate (BBP) on the quantity and quality of male germ cells	2007	Tyrkiel, E. J.; Dobrzyńska, M. M.; Derezińska, E.; Ludwicki, J. K.	Mus musculus	Laboratory	500	Roczniki Panstwowego Zakladu Higieny	Poland	Europe	https://pubmed.ncbi.nlm.nih.gov/18578350/
165	The effect of gabapentin and phenytoin on sperm morphology in Wistar rats	2007	Shetty, A. J.	Rattus norvegicus	Laboratory	500	Reprodutive Biology	India	Asia	https://pubmed.ncbi.nlm.nih.gov/18059976/
166	Cytotoxic and genotoxic effects of methotrexate in germ cells of male Swiss mice	2008	Padmanabhan, S.; Tripathi, D. N.; Vikram, A.; Ramarao, P.; Jena, G. B.	Mus musculus	Laboratory	200	Mutation research/genetic toxicology and environmental mutagenesis	India	Asia	https://doi.org/10.1016/j.mrgentox.2008.07.003
167	Effects of low dose radiation and vitamin C treatment on chloroquine‐induced genotoxicity in mice	2008	Roy, L. D.; Mazumdar, M.; Giri, S.	Mus musculus	Laboratory	1000	Environmental and molecular mutagenesis	India	Asia	https://doi.org/10.1002/em.20408
168	Astaxanthin inhibits cytotoxic and genotoxic effects of cyclophosphamide in mice germ cells	2008	Tripathi, D. N.; Jena, G. B.	Mus musculus	Laboratory	200	Toxicology	India	Asia	https://doi.org/10.1016/j.tox.2008.03.015
169	A purine nucleoside analogue-acyclovir [9-(2-hydroxyethoxymethyl)-9h−guanine] reversibly impairs testicular functions in mouse	2008	Narayana, K.	Mus musculus	Laboratory	1000	The Journal of Toxicological Sciences	Kuwait	Asia	https://doi.org/10.2131/jts.33.61
170	In Vivo Evaluation of the Toxic Effects of Pyrimethamine on Spermatogenesis in Male Mice	2008	Aydemir, N.; Celikler, S.; Bilaloglu, R.	Rattus norvegicus	Laboratory	1000	Journal of Environmental Pathology, Toxicology and Oncology	Turkey	Asia	https://www.dl.begellhouse.com/journals/0ff459a57a4c08d0,1197161e28103d8e.html
171	Androgenic profile and genotoxicity evaluation of testosterone propionate and novel synthesized heterocyclic steroids	2008	Hana, H. Y.; Khalil, W. K.; Elmakawy, A. I.; Elmegeed, G. A.	Mus musculus	Laboratory	500	The Journal of Steroid Biochemistry and Molecular Biology	Egypt	Africa	https://doi.org/10.1016/j.jsbmb.2007.11.006
172	Effect of Thiazolidinediones on the erythropoeitic and germinal cells in the male Wistar rats	2008	Rabbani, S.I.; Devi, K.; Khanam, S.	Mus musculus	Laboratory	1000	Clinical medicine. Oncology	India	Asia	https://doi.org/10.4137/CMO.S678
173	Genotoxic effect of an organophosphorus pesticide "Ethephon" on somatic and germ cells of male mice	2008	Nada, A. T.; Saleha, Y. M.	Mus musculus	Laboratory	500	Biosciences, Biotechnology Research Asia	Saudi Arabia	Asia	https://www.kau.edu.sa/Files/195/Researches/64019_35152.pdf
174	An aminoglycoside antibiotic gentamycin induced oxidative stress, reduces antioxidant reserve and impairs spermatogenesis in rats	2008	Narayana, K.	Rattus norvegicus	Laboratory	200	The Journal of toxicological sciences	Kuwait	Asia	https://doi.org/10.2131/jts.33.85
175	Estimation of the Frequencies of Induced Mutations in Spermatogenic Cells of Senescence-Accelerated Prone Mice of the SAMP1 Strain	2008	Zakhidov, S. T.; Kulibin, A. Y.; Marshak, T. L.; Malolina, E. A.; Zelenina, I. A.	Mus musculus	Laboratory	300	Russian journal of genetics	Russia	Europe	https://doi.org/10.1134/S1022795408110136
176	Assessment of the genotoxic risk of Punica granatum L. (Punicaceae) whole fruit extracts	2008	Sánchez-Lamar, A.; Fonseca, G.; Fuentes, J. L.; Cozzi, R.; Cundari, E.; Fiore, M.; Ricordy, R.; Perticone, P.; Degrassi, F.; De Salvia, R.	Mus musculus	Laboratory	2000	Journal of Ethnopharmacology	Cuba	North America	https://doi.org/10.1016/j.jep.2007.10.011
177	Studies on the genotoxic effect of beryllium chloride and the possible protective role of selenium/vitamins A, C and E	2008	Fahmy, M. A.; Hassan, N. H.; Farghaly, A. A.; Hassan, E. E.	Mus musculus	Laboratory	1000	Mutation Research/Genetic Toxicology and Environmental Mutagenesis	Egypt	Africa	https://doi.org/10.1016/j.mrgentox.2007.12.009
178	An in vivo assay of the mutagenic potential of praziquantel (PZQ) using sperm head abnormality test	2008	Aduloju, R. K.; Otubanjo, O. A.; Odeigah, P. G. C.	Mus musculus	Laboratory	800	Journal of human Ecology	Nigeria	Africa	https://doi.org/10.1080/09709274.2008.11906055
179	Broken Sperm, Cytoplasmic Droplets and Reduced Sperm Motility Are Principal Markers of Decreased Sperm Quality Due to Organophosphorus Pesticides in Rats	2008	Okamura, A.; Kamijima, M.; Ohtani, K.; Yamanoshita, O.; Nakamura, D.; Ito, Y.; Miyata, M.; Ueyama, J.; Suzuki, T.; Imai, R.; Takagi, K.; Nakajima, T.	Rattus norvegicus	Laboratory	300	Journal of Occupational Health	Japan	Asia	https://doi.org/10.1539/joh.L9019
180	Effects of pomegranate juice consumption on sperm quality, spermatogenic cell density, antioxidant activity and testosterone level in male rats	2008	Türk, G.; Sönmez, M.; Aydin, M.; Yüce, A.; Gür, S.; Yüksel, M.; Aksu, E.H.; Aksoy, H.	Rattus norvegicus	Laboratory	300	Clinical nutrition	Turkey	Asia	https://doi.org/10.1016/j.clnu.2007.12.006
181	The effects of nitric oxide synthase inhibitor (L-NAME) on epididymal sperm count, motility, and morphology in varicocelized rat	2008	Bahmanzadeh, M.; Abolhasani, F.; Amidi, F.; Ejtemaeimehr, S.; Salehnia, M.; Abasi, M.	Rattus norvegicus	Laboratory	200	DARU Journal of Pharmaceutical Sciences	Iran	Asia	https://www.sid.ir/paper/275428/en#downloadbottom
182	Adverse effects of cadmium exposure on mouse sperm	2009	Oliveira, H.; Spanò, M.; Santos, C.; de Lourdes Pereira, M.	Mus musculus	Laboratory	200	Reproductive Toxicology	Portugal	Europe	https://doi.org/10.1016/j.reprotox.2009.08.001
183	Genotoxicity assessment of a pharmaceutical effluent using four bioassays	2009	Bakare, A.A.; Okunola, A.A.; Adetunji, O.A.; Jenmi, H.B.	Mus musculus	Laboratory	800	Genetics and Molecular Biology	Nigeria	Africa	https://doi.org/10.1590/S1415-47572009000200026
184	Methotrexate-induced cytotoxicity and genotoxicity in germ cells of mice: intervention of folic and folinic acid	2009	Padmanabhan, S.; Tripathi, D. N.; Vikram, A.; Ramarao, P.; Jena, G. B.	Mus musculus	Laboratory	200	Mutation research/genetic toxicology and environmental mutagenesis	India	Asia	https://doi.org/10.1016/j.mrgentox.2008.11.011
185	Effect of acyclovir on the sperm parameters of albino mice	2009	Bairy, K. L.; Kumar, G.; Rao, Y.	Mus musculus	Laboratory	1000	The Indian Journal of Physiology and Pharmacology	India	Asia	https://ijpp.com/IJPP%20archives/2009_53_4/327-333.pdf
186	Induction of micronuclei and sister chromatid exchange in bone-marrow cells and abnormalities in sperm of Algerian mice (Mus spretus) exposed to cadmium	2009	Tapisso, J. T.; Marques, C. C.; Mathias, M. L.; Graça Ramalhinho, M.	Mus spretus	Laboratory	1000	Mutation Research/Genetic Toxicology and Environmental Mutagenesis	Portugal	Europe	https://doi.org/10.1016/j.mrgentox.2009.07.001
187	Assessment of genomic instability in normal and diabetic rats treated with metformin	2009	Attia, S. M.; Helal, G. K.; Alhaider, A. A.	Rattus norvegicus	Laboratory	300	Chemico-biological interactions	Saudi Arabia	Asia	https://doi.org/10.1016/j.cbi.2009.03.001
188	Effect of metformin against the nicotinamide-streptozotocin induced sperm abnormalities in diabetic male wistar rats	2009	Rabbani, S.I.; Devi, K.; Khanam, S.	Rattus norvegicus	Laboratory	1000	Biomedical and Pharmacology Journal	India	Asia	http://biomedpharmajournal.org/?p=594
189	Hyrdoalcoholic Root Bark Extract of Salacia oblonga Prevented Mitomycin-C Induced Sperm Abnormality in Wistar Rats.	2009	Singh, N. K.; Biswas, A.; Rabbani, S. I;, Devi, K.; Khanam, S.	Rattus norvegicus	Laboratory	700	Pharmacognosy magazine	India	Asia	http://www.phcog.com/text.asp?2009/5/19/254/58170
190	Chronic exposure to MDMA (ecstasy) increases DNA damage in sperm and alters testes histopathology in male rats	2009	Barenys, M.; Macia, N., Camps, L., de Lapuente, J., Gomez-Catalan, J., Gonzalez-Linares, J., ... & Llobet, J. M.	Rattus norvegicus	Laboratory	200	Toxicology letters	Spain	Europe	https://doi.org/10.1016/j.toxlet.2009.08.002
191	Relative Morphological Abnormalities of Sperm in the Caudal Epididymis of High- and Low-dose-rate gamma-Irradiated ICR Mice	2009	Shin, S. C.; Kang, Y. M.; Jin, Y. W.; Kim, H. S.	Mus musculus	Laboratory	300	Journal of radiation research	South Korea	Asia	https://ieeexplore.ieee.org/abstract/document/8154562/authors#authors
192	A study Assessing the Genotoxicity in Rats after Chronic Oral Exposure to a Low Dose of Depleted Uranium	2009	Hao, Y.; Li, R.; Leng, Y.; Ren, J.; Liu, J.; Ai, G.; XU, H.; SU, Y.; Cheng, T.	Rattus norvegicus	Laboratory	500	Journal of radiation research	China	Asia	https://doi.org/10.1269/jrr.09052
193	Inhibitory effect of Glimepiride on nicotinamide-streptozotocin induced nuclear damages and sperm abnormality in diabetic Wistar rats	2009	Rabbani, S. I.; Devi, K.; Khanam, S.	Rattus norvegicus	Laboratory	1000	Indian Journal of Experimental Biology	India	Asia	http://nopr.niscpr.res.in/handle/123456789/6087
194	In vivo genotoxicity evaluation of a plant based antiarthritic and anticancer therapeutic agent Boswelic acids in rodents	2009	Sharma, R.; Singh, S.; Singh, G. D.; Khajuria, A.; Sidiq, T.; Singh, S. K.; Chashoo, G.; Pagoch, S. S.; Kaul, A.; Saxena, A. K.; Johri, R. K.; Taneja, S. C.	Rattus norvegicus	Laboratory	500	Phytomedicine	India	Asia	https://doi.org/10.1016/j.phymed.2009.06.009
195	Modulatory effect of vitamins A, C and E mixtures against tefluthrin pesticide genotoxicity in rats	2009	Salah, S. H.; Abdou, H. S.; Rahim, E. A.	Rattus norvegicus	Laboratory	800	Pesticide biochemistry and physiology	Egypt	Africa	https://doi.org/10.1016/j.pestbp.2010.06.006
196	A comparison of the effects of ABVD and ChlVPP chemotherapeutic protocols for Hodgkin's disease on the spermatozoa fertility indices of male rats	2009	Mohammad, G. L.; Zare, S.; Nejati, V.; Eyshi, O. A.	Rattus norvegicus	Laboratory	100	Iranian Journal of Reproductive Medicine	Iran	Asia	https://www.sid.ir/paper/295340/en
197	Chronic effects of low lead levels on sperm quality, gonadotropins and testosterone in albino rats	2009	Allouche, L.; Hamadouche, M.; Touabti, A.	Rattus norvegicus	Laboratory	200	Experimental and Toxicologic Pathology	Algeria	Africa	https://doi.org/10.1016/j.etp.2008.12.003
198	Relationship between abnormal sperm morphology induced by dietary zinc deficiency and lipid composition in testes of growing rats	2009	Merrells, K. J.; Blewett, H.; Jamieson, J. A.; Taylor, C. G.; Suh, M.	Rattus norvegicus	Laboratory	200	British journal of nutrition	Canada	North America	https://doi.org/10.1017/S0007114508159037
199	Genotoxicity of Chlorpyrifos and the Antimutagenic Role of Lettuce Leaves in Male Mice	2010	Abdelaziz, K. B.; El Makawy, A. I.; Abd Elsalam, A. Z. E. A.; Darwish, A. M.	Mus musculus	Laboratory	500	Comunicata Scientiae	Egypt	Africa	https://doi.org/10.14295/cs.v1i2.51
200	Protective role of glibenclamide against nicotinamide-streptozotocin induced nuclear damage in diabetic Wistar rats	2010	Rabbani, S. I.; Devi, K.; Hanam, S.	Rattus norvegicus	Laboratory	1000	Journal of Pharmacology and Pharmacotherapeutics	India	Asia	https://journals.sagepub.com/doi/pdf/10.4103/0976-500X.64531
201	Effect of rosiglitazone on the nicotinamide-streptozotocin induced type-2 diabetes mellitus mediated defects in sperm abnormalities and oxidative defense system in male Wistar rats	2010	Rabbani, S. I.; Devi, K.; Khanam, S.	Rattus norvegicus	Laboratory	1000	Acta Pharmaceutica Sciencia	India	Asia	http://www.actapharmsci.com/uploads/pdf/pdf_133.pdf
202	Toxicity of purified terephthalic acid manufacturing wastewater on reproductive system of male mice (Mus musculus)	2010	Zhang, X. X.; Sun, S. L.; Zhang, Y.; Wu, B.; Zhang Z. Y.; Liu, B.; Yang, L.Y.; Cheng, S. P.	Mus musculus	Laboratory	1000	Journal of Hazardous Materials	China	Asia	https://doi.org/10.1016/j.jhazmat.2009.11.028
203	Investigation of antimutagenic potential of embelia ribes fruit extract against genotoxicity and oxidative stress induced by cyclophosphamide	2010	Tripathi, P.; Tripathi, R.; Patel, R. K.	Mus musculus	Laboratory	1000	Pharmacologyonline	India	Asia	https://pharmacologyonline.silae.it/files/archives/2010/vol3/83.Patel.pdf
204	Pioglitazone, a ppar-gamma ligand inhibited the nicotinamide-streptozotocin induced sperm abnormalities in type-2 diabetic wistar rats	2010	Rabbani, S. I.; Devi, K.; Khanam, S.	Rattus norvegicus	Laboratory	1000	Pakistan Journal of Pharmaceutical Sciences	India	Asia	https://www.webofscience.com/wos/woscc/full-record/WOS:000279426200016
205	Genotoxic assessment of aqueous extract of Rhizophora mangle L. (mangle rojo) by spermatozoa head assay	2010	Lázaro, D. C.; López, Y.I.; Vázquez, A. I. F.; Odio, A. D.; González, J. E.; Sánchez, L. M.; Delgado, N. G.	Mus musculus	Laboratory	1000	Revista Cubana de Plantas Medicinales	Cuba	North America	http://scielo.sld.cu/scielo.php?script=sci_arttext&pid=S1028-47962010000100003
206	Preliminary Study on the Induction of Sperm Head Abnormalities in Mice, Mus musculus, Exposed to Radiofrequency Radiations from Global System for Mobile Communication Base Stations	2010	Otitoloju, A. A.; Obe, I. A.; Adewale, O. A.; Otubanjo, O. A.; Osunkalu, V. O.	Mus musculus	Laboratory	1000	Bulletin of environmental contamination and toxicology	Nigeria	Africa	https://doi.org/10.1007/s00128-009-9894-2
207	Evaluation of male germ cell toxicity in rats: correlation between sperm head morphology and sperm comet assay	2010	Trivedi, P. P.; Kushwaha, S.; Tripathi, D. N.; Jena, G. B.	Rattus norvegicus	Laboratory	200	Mutation Research/Genetic Toxicology and Environmental Mutagenesis	India	Asia	https://doi.org/10.1016/j.mrgentox.2010.08.005
208	Cypermethrin reversibly alters sperm count without altering fertility in mice	2010	Al-Hamdani, N. M.; Yajurvedi, H. N.	Mus musculus	Laboratory	1000	Ecotoxicology and Environmental Safety	India	Asia	https://doi.org/10.1016/j.ecoenv.2010.04.009
209	Protective role of taurine against genotoxic damage in mice treated with methotrexate and tamoxfine	2010	Alam, S. S.; Hafiz, N. A.; Abd El-Rahim, A. H.	Mus musculus	Laboratory	1000	Environmental toxicology and pharmacology	Egypt	Africa	https://doi.org/10.1016/j.etap.2010.10.001
210	Studies on Brahma rasayana in male Swiss albino mice: chromosomal aberrations and sperm abnormalities	2010	Guruprasad, K. P.; Mascarenhas, R.; Gopinath, P. M.; Satyamoorthy, K.	Mus musculus	Laboratory	2000	Journal of Ayurveda and Integrative Medicine	India	Asia	https://www.ncbi.nlm.nih.gov/pmc/articles/PMC3149391/
211	Lambda, the pyrethroid insecticide as a mutagenic agent in both somatic and germ cells.	2010	El-Sayed Diab, K.A.A.; Abdel Rahem, H.M.	Mus musculus	Laboratory	1000	Journal of American Science	Egypt	Africa
212	Efficacy of ethanolic spore extract of Lycopodium clavatum in reducing induced hepatotoxicity and genotoxicity in mice	2010	Pathak, S.; Banerjee, A.; Khuda-Bukhsh, A.	Mus musculus	Laboratory	1000	International Journal of Biological and Chemical Sciences	India	Asia	https://www.ajol.info/index.php/ijbcs/article/view/60510
213	A characterization of the antioxidant enzyme activity and reproductive toxicity in male rats following sub-chronic exposure to areca nut extracts	2010	Wu, P. F., Chiang, T. A., Chen, M. T., Lee, C. P., Chen, P. H., Ko, A. M. S., ... & Ko, Y. C.	Rattus norvegicus	Laboratory	1000	Journal of Hazardous Materials	Taiwan	Asia	https://doi.org/10.1016/j.jhazmat.2010.01.118
214	Changes in Sperm Characteristics and Induction of Oxidative Stress in the Testis and Epididymis of Experimental Rats by a Herbicide, Atrazine	2010	Abarikwu, S. O.; Adesiyan, A. C.; Oyeloja, T. O.; Oyeyemi, M. O.; Farombi, E. O.	Rattus norvegicus	Laboratory	200	Archives of environmental contamination and toxicology	Nigeria	Africa	https://doi.org/10.1007/s00244-009-9371-2
215	Chlorpyrifos induced reproductive toxicity in male mice	2010	Farag, A. T.; Radwan, A. H.; Sorour, F.; El Okazy, A.; El-Agamy, E. S.; El-Sebae, A. E. K.	Mus musculus	Laboratory	300	Reproductive Toxicology	Egypt	Africa	https://doi.org/10.1016/j.reprotox.2009.10.003
216	Exogenous leptin administration decreases sperm count and increases the fraction of abnormal sperm in adult rats	2010	Haron, M. N.; D'Souza, U. J.; Jaafar, H.; Zakaria, R.; Singh, H. J.	Rattus norvegicus	Laboratory	300	Fertility and sterility	Malaysia	Asia	https://doi.org/10.1016/j.fertnstert.2009.07.995
217	Genetic alterations induced by toxic effect of thermally oxidized oil and protective role of tomatoes and carrots in mice	2010	Eshak, M. G.; Ghaly, I. S.; Khalil, W. K.; Farag, I. M.; Ghanem, K. Z.	Rattus norvegicus	Laboratory	2500	Journal of American Science	Egypt	Africa
218	Methamphetamine induces abnormal sperm morphology,low sperm concentration and apoptosis in the testis of male rats	2010	Nudmamud‐Thanoi, S.; Thanoi, S.	Rattus norvegicus	Laboratory	200	Andrologia	Thailand	Asia	https://doi.org/10.1111/j.1439-0272.2010.01071.x
219	Assessment of the antigenotoxic activity of white sesame extract (Sesamum indicum) against vincristine induced genotoxicity in mice	2011	El-Sayed Diab, K.A.A.; Elshafey , Z.M.H.	Mus musculus	Laboratory	1000	Comunicata Scientiae	Egypt	Africa	https://comunicatascientiae.com.br/comunicata/article/view/62
220	Investigation on sodium valproate induced germ cell damage, oxidative stress and genotoxicity in male Swiss mice	2011	Khan, S.; Ahmad, T.; Parekh, C. V.; Trivedi, P. P.; Kushwaha, S.; Jena, G.	Mus musculus	Laboratory	200	Reproductive Toxicology	India	Asia	https://doi.org/10.1016/j.reprotox.2011.09.007
221	Anti-genotoxic effects of crude garlic extract on cisplatin induced toxicity on germ cells and morphology of sperms in in vivo mouse	2011	Somisetty, A.	Mus musculus	Laboratory	1000	Journal of Cell and Animal Biology	India	Asia	https://academicjournals.org/journal/JCAB/article-full-text-pdf/DC2488413653
222	Toxicological effects of hospital wastewater using animal bioassays	2011	Alabi, O. A.; Shokunbi, O. S.	Mus musculus	Laboratory	1000	Annals of Biological Research	Nigeria	Africa
223	Reproductive toxic potential of panmasala in male Swiss albino mice	2011	Kumari, A.; Mojidra, B. N.; Gautam, A. K.; Verma, Y.; Kumar, S.	Mus musculus	Laboratory	400	Toxicology and industrial health	India	Asia	https://doi.org/10.1177/0748233710395344
224	Hospital waste incinerator bottom ash leachate induced cyto-genotoxicity in Allium cepa and reproductive toxicity in mice	2011	Akinbola, T. I.; Adeyemi, A.; Morenikeji, O. A.; Bakare, A. A.; Alimba, C. G.	Mus musculus	Laboratory	1000	Toxicology and Industrial Health	Nigeria	Africa	https://doi.org/10.1177/0748233710391991
225	Genotoxicity and mutagenicity of electronic waste leachates using animal bioassays	2011	Alabi, O. A.; Bakare, A. A.	Mus musculus	Laboratory	800	Toxicological & Environmental Chemistry	Nigeria	Africa	https://doi.org/10.1080/02772248.2011.561949
226	Sperm abnormalities in high- and low-dose-rate gamma-irradiated korean dark-striped field mice, Apodemus agrarius coreae	2011	Woon, J. H.; Shin, S. C.; Kang, Y. M.; Kim, H. S.	Apodemus agrarius	Laboratory	300	Radiation protection dosimetry	South Korea	Asia	https://doi.org/10.1093/rpd/ncr170
227	Studies on Dietary Aflatoxin-induced Genotoxicity using two In vivo bioassays	2011	Ezekiel, C. N.; Alabi, O. A.; Anokwuru, C. P.; Oginni, O.	Mus musculus	Laboratory	1000	Archives of Applied Science Research	Nigeria	Africa
228	Induction of micronucleus and abnormal sperm cells in albino mice exposed to ciprofloxacin	2011	Olajuyigbe, O.; Alabi, O.; Anaba, U.	Mus musculus	Laboratory	800	Der Pharmacia Lettre	Nigeria	Africa
229	Assessment of the potential reproductive toxicity of long-term exposure of adult male rats to low-dose formaldehyde	2011	Zhou, D.; Zhang, J.; Wang, H.	Rattus norvegicus	Laboratory	200	Toxicology and Industrial Health	China	Asia	https://doi.org/10.1177/0748233710393401
230	Comparison between mice lines as biomodels in the assessment of sperm head morphology	2011	Arencibia-Arrebola, D. F; Rosario-Fernandez, L. A.; Suarez-Fernandez, Y. E.;	Mus musculus	Laboratory	500	Revista Internacional de Andrología	Cuba	North America	https://doi.org/10.1016/S1698-031X(11)70020-6
231	Decline of sperm quality and testicular function in male mice during chronic low-dose exposure to microcystin-LR	2011	Chen, Y.; Xu, J.; Li, Y.; Han, X.	Mus musculus	Laboratory	200	Reproductive toxicology	China	Asia	https://doi.org/10.1016/j.reprotox.2011.02.006
232	Methamphetamine induces abnormal sperm morphology, low sperm concentration and apoptosis in the testis of male rats	2011	Nudmamud-Thanoi, S.; Thanoi, S.	Rattus norvegicus	Laboratory	200	Andrologia	Thailand	Asia	https://doi.org/10.1111/j.1439-0272.2010.01071.x
233	Parenteral paradichlorobenzene exposure reduces sperm production, alters sperm morphology and exhibits an androgenic effect in rats and mice	2011	Takahashi, O.; Ohashi, N.; Nakae, D.; Ogata, A.	Rattus norvegicus and Mus musculus	Laboratory	1000	Food and chemical toxicology	Japan	Asia	https://doi.org/10.1016/j.fct.2010.09.029
234	Preliminary Results of Trans-Resveratrol as an Effective Protector Against Exercise-Induced Morphology Abnormalities on Mice Sperm	2011	Vaamonde, D.; Diaz, A.; Rodriguez, I.	Mus musculus	Laboratory	100	Fertility and Sterility	Spain	Europe	https://doi.org/10.1016/j.fertnstert.2011.07.649
235	Effect of pomegranate pretreatment on genotoxicity and hepatotoxicity induced by carbon tetrachloride (CCl4) in male rats	2012	Abdou H. S.; Salah. S. H.; Hoda F. B.; Abdel, R.E.	Rattus norvegicus	Laboratory	1000	Journal of Medicinal Plants Research	Egypt	Africa	doi: 10.5897/JMPR12.217
236	Protective in vivo effects of curcumin on chromium induced genotoxicity in germ cells of mice	2012	Devi, K. R.; Raju, M. M.	Mus musculus	Laboratory	2000	International Journal of Pharma And Bio Sciences	India	Asia	www.ijpbs.net
237	Sister chromatid exchanges and sperm abnormalities produced by antidepressant drug fluoxetine in mouse treated in vivo.	2012	Alzahrani, H. A.	Mus musculus	Laboratory	1000	European Review for Medical and Pharmacological Sciences	Saudi Arabia	Asia	http://www.europeanreview.org/wp/wp-content/uploads/2154-2161.pdf
238	Role of vitamin E-acetate on cisplatin induced genotoxicity: An in vivo analysis	2012	Mazumdar, M.; Giri, S.; Roy, S.	Mus musculus	Laboratory	1000	Open Life Sciences	India	Asia
239	Genotoxicity of anticancer drug azathioprine (Imuran): role of omega-3 (ω-3) oil as protective agent	2012	Elelaimy I.A; Ibrahim H.M.; Elsayad R.I	Mus musculus	Laboratory	1000	Journal of Applied Pharmaceutical Science	Egypt	Africa	doi: 10.7324/JAPS.2012.2404
240	The modifying effect of selenium and vitamins A, C, and E on the genotoxicity induced by sunset yellow in male mice	2012	Sayed, H. M.; Fouad, D.; Ataya, F. S.; Hassan, N. H.; Fahmy, M. A.	Mus musculus	Laboratory	1000	Mutation Research/Genetic Toxicology and Environmental Mutagenesis	Saudi Arabia	Asia	https://doi.org/10.1016/j.mrgentox.2012.02.003
241	Testing the cytotoxicity and genotoxicity of the antimalarial drug mefloquine	2012	El-Habit, O. H.; Al-Khamash, H. S.	Mus musculus	Laboratory	1000	Journal of King Saud University-Science	Saudi Arabia	Asia	https://doi.org/10.1016/j.jksus.2011.06.001
242	Study of therapeutical role of chromium-enriched yeast (Saccharomyces cerevisiae) on genetic alterations and sperm abnormalities in streptozotocin-induced hyperglycemic rats	2012	Ahmed, E. S.; Booles, H. F.; Farag, I. M.; Nada, S. A.; Fadel, M.	Rattus norvegicus	Laboratory	600	World Applied Sciences Journal	Egypt	Africa
243	Evaluation of subchronic genotoxic potential of Swarna Makshika Bhasma	2012	Savalgi, P. B.; Patgiri, B.; Thakkar, J. H.; Ravishankar, B.; Gupta, V. B.	Mus musculus	Laboratory	1000	Ayu	India	Asia	doi: 10.4103/0974-8520.108858
244	Assessment of DNA Damage in Testes from Young Wistar Male Rat Treated with Monosodium Glutamate	2012	Ismail, N. H.	Rattus norvegicus	Laboratory	500	Life Science Journal	Egypt	Africa	http://www.lifesciencesite.com/lsj/life0901/136_9970life0901_930_939.pdf
245	Effect of Electromagnetic Waves on the Frequency of Micronucleated Polychromatic Erythrocytes and the Sperm Morphology of Rats (Rattus norvegicus)	2012	Zayed, F. A.; Alfifi, Z.; Mahmoud, A. A.	Rattus norvegicus	Laboratory	1000	Cytologia	Saudi Arabia	Asia	https://doi.org/10.1508/cytologia.77.23
246	Bacteriology and genotoxicity assessment of a university wastewater	2012	Alabi, O. A.; Olowu, J.; Anaba, R. C.; Shokunbi, O. S.	Mus musculus	Laboratory	800	European Journal of Experimental Biology	Nigeria	Africa
247	Comparison in the efficiency of different murine lines for genotoxicity assays	2012	Arencibia-Arrebola, D. F.; Rosario-Fernández, L. A.; Suárez-Fernández, Y. E.; Vidal-Novoa, A.; Delgado-Roche, L.	Rattus norvegicus	Laboratory	500	Interdisciplinary Toxicology	Cuba	North America	doi: 10.2478/v10102-012-0023-4
248	The modulating effect of melatonin against the genotoxicity of lead acetate	2012	Abd El-Monem, D. D.	Mus musculus	Laboratory	1000	The Journal of Basic & Applied Zoology	Egypt	Africa	https://doi.org/10.1016/j.jobaz.2012.07.001
249	In vivo toxicological evaluation of Anisomycin	2012	Tang, Z.; Xing, F.; Chen, D.; Yu, Y.; Yu, C.; Di, J.; Liu, J.	Mus musculus	Laboratory	1000	Toxicology letters	China	Asia	https://doi.org/10.1016/j.toxlet.2011.10.001
250	Protective effect of pumpkin seed oil against genotoxicity induced by azathioprine	2012	Elfiky, S. A.; Elelaimy, I. A.; Hassan, A. M.; Ibrahim, H. M.; Elsayad, R. I.	Mus musculus	Laboratory	1000	The Journal of Basic & Applied Zoology	Egypt	Africa	https://doi.org/10.1016/j.jobaz.2012.10.010
251	Investigation of antigenotoxic potential of Syzygium cumini extract (SCE) on cyclophosphamide-induced genotoxicity and oxidative stress in mice	2012	Tripathi, P.; Patel, R. K.; Tripathi, R.; Kanzariya, N. R.	Mus musculus	Laboratory	1000	Drug and Chemical Toxicology	India	Asia	https://doi.org/10.3109/01480545.2012.749271
252	QTL on mouse chromosomes 1 and 4 causing sperm-head morphological abnormality and male subfertility	2012	Gotoh, H.; Hirawatari, K.; Hanzawa, N.; Miura, I.; Wakana, S.	Mus musculus	Laboratory	200	Mammalian genome	Japan	Asia	https://doi.org/10.1007/s00335-012-9395-1
253	A 90 day chronic toxicity study of Nigerian herbal preparation DAS-77 in rats	2012	Afolabi, S. O.; Akindele, A. J.; Awodele, O.; Anunobi, C. C.; Adeyemi, O. O.	Rattus norvegicus	Laboratory	100	BMC complementary and alternative medicine	Nigeria	Africa	https://doi.org/10.1186/1472-6882-12-79
254	Effect of vitamin E on sperm parameters and DNA integrity in sodium arsenite-treated rats	2012	Momeni, H. R.; Eskandari, N.	Rattus norvegicus	Laboratory	100	International Journal of Reproductive Medicine	Iran	Asia	https://www.sid.ir/paper/295881/en#downloadbottom
255	Effect of α-lipoic acid on sperm quality, reproductive tract measures in thinner exposed rats	2012	Yeni, D.; Fidan, A. F.; Ciğerci, I. H.; Konuk, M.; Avdatek, F.; Gündoğan, M.	Rattus norvegicus	Laboratory	400	Andrologia	Turkey	Asia	https://doi.org/10.1111/j.1439-0272.2010.01140.x
256	Effects of clothianidin exposure on sperm quality, testicular apoptosis and fatty acid composition in developing male rats	2012	Bal, R.; Türk, G.; Yılmaz, Ö.; Etem, E.; Kuloğlu, T.; Baydaş, G.; Naziroğlu, M.	Rattus norvegicus	Laboratory	300	Cell biology and toxicology	Turkey	Asia	https://doi.org/10.1007/s10565-012-9215-0
257	Effects of Sildenafil Citrate, Isoniazid, and Streptomycin on Testicular Tissue and Epididymal Semen Quality in Rats	2012	Alp, H.; Cirit, U.; Tas, M.; Rifaioglu, M. M.; Hatipoglu, N. K.; Aytekin, I.; Yucel, M.; Firat, U.; Ozmen, M.F.; Seker, U.; Eren, L. B.	Rattus norvegicus	Laboratory	200	Urology	Turkey	Asia	https://doi.org/10.1016/j.urology.2012.05.016
258	Evaluation of different doses of mashua (Tropaeolum tuberosum) on the reduction of sperm production, motility and morphology in adult male rats	2012	Leiva-Revilla, J.; Cárdenas-Valencia, I.; Rubio, J.; Guerra-Castañón, F.; Olcese-Mori, P.; Gasco, M.; Gonzales, G. F.	Rattus norvegicus	Laboratory	100	Andrologia	Peru	South America	https://doi.org/10.1111/j.1439-0272.2011.01165.x
259	Evidence for diazinon-mediated inhibition of cis-permethrin metabolism and its effects on reproductive toxicity in adult male mice	2012	Wang, D.; Kamijima, M.; Okamura, A.; Ito, Y.; Yanagiba, Y.; Jia, X. F.; Naito, H.; Ueyama, J.; Nakajima, T.	Mus musculus	Laboratory	300	Reproductive Toxicology	Japan	Asia	https://doi.org/10.1016/j.reprotox.2012.07.007
260	Impact of ellagic acid on adriamycin-induced testicular histopathological lesions, apoptosis, lipid peroxidation and sperm damages	2012	Çeribaşı, A. O.; Sakin, F.; Türk, G.; Sönmez, M.; Ateşşahin, A.	Rattus norvegicus	Laboratory	300	Experimental and Toxicologic Pathology	Turkey	Asia	https://doi.org/10.1016/j.etp.2011.01.006
261	Insecticide imidacloprid induces morphological and DNA damage through oxidative toxicity on the reproductive organs of developing male rats	2012	Bal, R.; Naziroğlu, M.; Türk, G.; Yilmaz, Ö.; Kuloğlu, T.; Etem, E.; Baydas, G.	Rattus norvegicus	Laboratory	300	Cell biochemistry and function	Turkey	Asia	https://doi.org/10.1002/cbf.2826
262	Long-term effects of maternal exposure to Di (2-ethylhexyl) Phthalate on sperm and testicular parameters in Wistar rats offspring	2012	Dorostghoal, M.; Moazedi, A. A.; Zardkaf, A.	Rattus norvegicus	Laboratory	200	Iranian Journal of Reproductive Medicine	Iran	Asia	https://www.ncbi.nlm.nih.gov/pmc/articles/PMC4163257/
263	Pseudoephedrine induces sperm abnormalities, lower sperm counts and increased apoptosis in rat testis	2012	Nudmamud-Thanoi, S.; Thanoi, S.	Rattus norvegicus	Laboratory	200	Cell and tissue research	Thailand	Asia	https://doi.org/10.1007/s00441-012-1408-6
264	Quercetin protects against testicular toxicity induced by chronic administration of therapeutic dose of quinine sulfate in rats	2012	Farombi, E. O.; Ekor, M., Adedara, I. A.; Tonwe, K. E.; Ojujoh, T. O.; Oyeyemi, M. O.	Rattus norvegicus	Laboratory	400	Journal of Basic and Clinical Physiology and Pharmacology	Nigeria	Africa	https://doi.org/10.1515/jbcpp-2011-0029
265	Sodium Fluoride does not Alter Sperm Production or Sperm Morphology in Rats	2012	Chioca, L. R., Müller, J. C., Boareto, A. C., Andreatini, R., & Dalsenter, P. R.	Rattus norvegicus	Laboratory	100	Brazilian Archives of Biology and Technology	Brazil	South America	https://doi.org/10.1590/S1516-89132012000200011
266	Sperm quality in adult male rats exposed to cadmium in utero and lactation	2012	Banzato, T. P.; Godinho, A. F.; Zacarin, E. C. M. S.; Perobelli, J. E.; Fernandez, C. D. B.; Favareto, A. P. A.; Kempinas, W. D. G.	Rattus norvegicus	Laboratory	200	Journal of Toxicology and Environmental Health, Part A	Brazil	South America	https://doi.org/10.1080/15287394.2012.697831
267	The effects of different sugars on motility, morphology and DNA damage during the liquid storage of rat epididymal sperm at 4 degrees C	2012	Sarıözkan, S.; Bucak, M. N.; Canturk, F.; Özdamar, S.; Yay, A.; Tuncer, P. B.; Caner, Y.	Rattus norvegicus	Laboratory	200	Cryobiology	Turkey	Asia	https://doi.org/10.1016/j.cryobiol.2012.05.007
268	Effect of N-acetylcysteine administration on sperm morphology of mice submitted to swimming stress	2012	Rodriguez, I.; Diaz, A.; Vaamonde, D.	Mus musculus	Laboratory	100	Reproduction in Domestic Animals	Spain	Europe
269	Genotoxicity and reproductive toxicity of bisphenol A and X-ray/bisphenol A combination in male mice	2013	Dobrzyńska, M. M.; Radzikowska, J.	Mus musculus	Laboratory	100	Drug and chemical toxicology	Poland	Europe	https://doi.org/10.3109/01480545.2011.644561
270	Spermatotoxic, cytotoxic and genotoxic evaluation of aqueous extract of Ocimum gratissimum in albino mice	2013	Akinboro, A.; Bakare, A. A.	Mus musculus	Laboratory	6000	Open Access Journal of Medicinal and Aromatic Plants	Nigeria	Africa
271	Analysis and toxicity of plain (PMP) and blended (PMT) Indian pan masala (PM)	2013	Nigam, S.K.; Venkatakrishna-Bhatt, H.	Mus musculus	Laboratory	2000	The Eurasian Journal of Medicine	India	Asia	doi: 10.5152/eajm.2013.04
272	Investigation of antimutagenic potential of Foeniculum vulgare essential oil on cyclophosphamide induced genotoxicity and oxidative stress in mice	2013	Tripathi, P.; Tripathi, R.; Patel, R. K.; Pancholi, S. S.	Mus musculus	Laboratory	1000	Drug and Chemical Toxicology	India	Asia	https://doi.org/10.3109/01480545.2011.648328
273	Safety evaluation of meso-zeaxanthin	2013	Xu, X.; Zhang, L.; Shao, B.; Sun, X.; Ho, C. T.; Li, S.	Mus musculus	Laboratory	1000	Food Control	China	Asia	https://doi.org/10.1016/j.foodcont.2013.02.007
274	Geno- and Cyto-toxicity in Free-Living Rodent Mus spretus Exposed to Simulated Onshore Oil Spill	2013	da Silva Júnior, F. M. R.; Monarca, R. I.; Dias, D.; da Graça Ramalhinho, M.; da Luz Mathias, M.; Muccillo-Baisch, A. L.	Mus spretus	Wild	1000	Bulletin of environmental contamination and toxicology	Brazil	South America	https://doi.org/10.1007/s00128-013-1080-x
275	Induction of sperm impairments in mice as a sensitive biomarker of arsenic toxicity	2013	Kesari, V. P.; Kumar, A.; Khan, P. K.	Mus musculus	Laboratory	500	Environmental monitoring and assessment	India	Asia	https://doi.org/10.1007/s10661-013-3604-6
276	Potential of triptolide in reproductive management of the house rat, Rattus rattus	2013	﻿Singla, N.; ﻿Kaur, G.; ﻿Babbar, B.; ﻿Sandhu, B.	Rattus rattus	Laboratory	300	Integrative Zoology	India	Asia	https://doi.org/10.1111/1749-4877.12013
277	Adverse effects of 2,2',4,4'-tetrabromodiphenyl ether on semen quality and spermatogenesis in male mice	2013	Wang, Y.; Shi, J.; Li, L.; Liu, D.; Li, L.; Tang, C.; Li, J.	Mus musculus	Laboratory	200	Bulletin of environmental contamination and toxicology	China	Asia	https://doi.org/10.1007/s00128-012-0867-5
278	Assessment of Alteration of Reproductive System In Vivo Induced by Subchronic Exposure to Benzo(a)pyrene via Oral Administration	2013	Jeng, H. A.; Yordt, D., Davis, S.; Swanson, J. R.	Mus musculus	Laboratory	100	Environmental toxicology	USA	North America	https://doi.org/10.1002/tox.21889
279	Effects of cinnamon (Cinnamomum zeylanicum) bark oil on testicular antioxidant values, apoptotic germ cell and sperm quality	2013	Yüce, A.; Türk, G.; Çeribaşi, S.; Sönmez, M.; Çiftçi, M.; Güvenç, M.	Rattus norvegicus	Laboratory	300	Andrologia	Turkey	Asia	https://doi.org/10.1111/and.12000
280	Effects of molybdenum on sperm quality and testis oxidative stress	2013	Zhai, X. W.; Zhang, Y. L.; Qi, Q., Bai; Y., Chen, X. L.; Jin, L. J.; Yang, Z.J.; Shu, R.Z.; Ma, X.G.; Liu, F. J.	Mus musculus	Laboratory	200	Systems biology in reproductive medicine	China	Asia	https://doi.org/10.3109/19396368.2013.791347
281	Flavan-3-ol compounds prevent pentylenetetrazol-induced oxidative damage in rats without producing mutations and genotoxicity	2013	Scola, G.; Scheffel, T.; Gambato, G.; Freitas, S.; Dani, C.; Funchal, C.; Gomez, R.; Coitinho, A.; Salvador, M.	Rattus norvegicus	Laboratory	300	Neuroscience letters	Brazil	South America	https://doi.org/10.1016/j.neulet.2012.11.056
282	Genotoxic potencial of the Carapa guianensis Aublet seed oleaginous extract to induce abnormalities in sperm head morphology	2013	Arrebola, D. F. A.; Fernandez, L. A. R.; Roche, L. D.; Laurencio, A. A.; Novoa, A. V.	Mus musculus	Laboratory	500	Revista Internacional de Andrología	Cuba	North America	https://doi.org/10.1016/j.androl.2012.12.001
283	Melatonin Protective Role in Mouse Cauda Epipidymal Spermatozoa Damage Induced by Sodium Arsenite	2013	Bustos-Obregón, E.; Poblete, D.; Catriao, R.; del Sol, M.; Fernandes, H.	Mus musculus	Laboratory	300	International Journal of Morphology	Chile	South America	http://dx.doi.org/10.4067/S0717-95022013000400017
284	Protective effects of L-carnitine and homogenized testis tissue on the testis and sperm parameters of busulfan-induced infertile male rats	2013	Dehghani, F.; Hassanpour, A.; Poost-Pasand, A.; Noorafshan, A.; Karbalay-Doust, S.	Rattus norvegicus	Laboratory	200-300	Iranian Journal of Reproductive Medicine	Iran	Asia	https://www.ncbi.nlm.nih.gov/pmc/articles/PMC3941323/
285	Protective role of Hibiscus sabdariffa calyx extract against streptozotocin induced sperm damage in diabetic rats	2013	Idris, M. H. M.; Budin, S. B.; Osman, M.; Mohamed, J.	Rattus norvegicus	Laboratory	200	Excli Journal	Malaysia	Asia	https://www.ncbi.nlm.nih.gov/pmc/articles/PMC5099906/
286	The effects of acute administration of Chinese aphrodisiacs sold in Blantyre City on sperm characteristics and fertility profile in guinea pigs	2013	Lampiao, F.; Matambo, E.; Banda, A.	Cavia porcellus	Laboratory	200	Malawi Medical Journal	Malawi	Africa	https://www.ncbi.nlm.nih.gov/pmc/articles/PMC3859989/
287	Assessment of genotoxicity of aluminium acetate in bone marrow, male germ cells and fetal liver cells of Swiss albino mice	2014	D'Souza, S. P.; Vijayalaxmi, K. K.; Naik, P.	Mus musculus	Laboratory	2000	Mutation Research/Genetic Toxicology and Environmental Mutagenesis	India	Asia	https://doi.org/10.1016/j.mrgentox.2014.02.006
288	Genotoxicity and cytotoxicity of cadmium sulfide nanomaterials to mice: comparison between nanorods and nanodots	2014	Liu, L.; Sun, M.; Li, Q.; Zhang, H.; Alvarez, P. J.; Liu, H.; Chen, W.	Mus musculus	Laboratory	500	Environmental Engineering Science	China	Asia	https://doi.org/10.1089/ees.2013.0417
289	Abnormal sperm morphology in mouse germ cells after short-term exposures to acetamiprid, propineb, and their mixture	2014	Rasgele, P. G.	Mus musculus	Laboratory	1000	Arhiv za higijenu rada i toksikologiju	Turkey	Asia	https://doi.org/10.2478/10004-1254-65-2014-2408
290	Geno-cytotoxicity study of antiretroviral drug used in HIV-therapy	2014	Kaushik, D.; Saini, R.; Rana, A.C.; Kaushik, P.	Rattus norvegicus	Laboratory	2000	Journal of Innovative Biology	India	Asia
291	An in vivo assay of the mutagenic potential of imidacloprid using sperm head abnormality test and dominant lethal test	2014	Bagri, P.; Kumar, V.; Sikka, A. K.	Mus musculus	Laboratory	200	Drug and Chemical Toxicology	India	Asia	https://doi.org/10.3109/01480545.2014.966832
292	Protective effect of vitamin D3 against flutamide induced genotoxicity	2014	Salman, A. S.; Salem, L.; Farghaly, A. A.; Mahrous, K. F	Mus musculus	Laboratory	1000	differentiation	Egypt	Africa	www.globalresearchonline.net
293	Evaluation on genotoxicity and teratogenicity of aqueous extract from Cyclocarya paliurus leaves	2014	Deng, L.; Lei, J.; He, J.; Liu, J.; Wang, L.; Zhang, R.; Liu, X.; Liu, Y.	Mus musculus	Laboratory	1000	The Scientific World Journal	China	Asia	https://doi.org/10.1155/2014/498134
294	Prevention of renal dysfunction by nutraceuticals prepared from oil rich plant foods	2014	Al-Okbi, S. Y.; Mohamed, D. A.; Hamed, T. E.; Esmail, R. S.; Donya, S. M.	Rattus norvegicus	Laboratory	1000	Asian Pacific Journal of Tropical Biomedicine	Egypt	Africa	https://doi.org/10.12980/APJTB.4.201414B66
295	Tobacco Industry Wastewater-Induced Genotoxicity in Mice Using the Bone Marrow Micronucleus and Sperm Morphology Assays	2014	Alabi, O. A.; Osifo-Whiskey, E.; Yadi, P.; Lawal, M.; Bakare, A. A.	Mus musculus	Laboratory	1000	Cytologia	Nigeria	Africa	https://doi.org/10.1508/cytologia.79.215
296	Cytogenotoxic Effects and Reproductive Abnormalities Induced by e-Waste Contaminated Underground Water in Mice	2014	Alabi, O. A.; Bakare, A. A.	Mus musculus	Laboratory	1000	Cytologia	Nigeria	Africa	https://doi.org/10.1508/cytologia.79.331
297	Anticancer Studies of Leucovorin against Methotrexate Induced Genotoxicity in Swiss Albino Mice	2014	Bhaludra, C.S.S.; Murugulla, A.C.; Pullagummi, C.; Anupalli, R. R.	Mus musculus	Laboratory	1000	Letters in Drug Design & Discovery	India	Asia	https://www.ingentaconnect.com/content/ben/lddd/2013/00000011/00000001/art00004
298	Evaluation of protective role of activated charcoal against DNA damage, cytogenetic changes and reproductive toxicity induced by aflatoxin B1 in mice	2014	Abd El-Rahim, A. H.; Abd El-Kader, H. A.; Abdel-Moneim, O. M.; El-Desouky, T. A.; Farag, I. M.	Mus musculus	Laboratory	1000	International Journal of Pharmaceutical Sciences Review and Research	Egypt	Africa	www.globalresearchonline.net
299	Safety evaluation of Se-methylselenocysteine as nutritional selenium supplement: Acute toxicity, genotoxicity and subchronic toxicity	2014	Yang, H.; Jia, X.	Mus musculus	Laboratory	1000	Regulatory Toxicology and Pharmacology	China	Asia	https://doi.org/10.1016/j.yrtph.2014.10.014
300	Plant Food Extracts as a Source of Bioactive Compounds for Prevention of Cisplatin-Induced Kidney Dysfunction in Rats	2014	Al-Okbi, S. Y.; Mohamed, D. A.; Hamed, T. E.; Esmail, R.; Donya, S. M.	Rattus norvegicus	Laboratory	1000	Polish Journal of Food and Nutrition Sciences	Egypt	Africa
301	Evaluation of the antimutagenic effect of pomegranate seed oil against genotoxicity induced by nitrobenzene in mice	2014	Aly, F. A.; Salman, A. S.; Hassan, Z. M.	Mus musculus	Laboratory	1000	Global Journal of Pharmacology	Egypt	Africa	doi: 10.5829/idosi.gjp.2014.8.2.82270
302	Assessment of Genotoxic Potential of Hridayarnava Rasa (A Herbo-Mineralo-Metallic Ayurvedic Formulation) Using Chromosomal Aberration and Sperm Abnormality Assays	2014	Jagtap, C. Y.; Chaudhari, S. Y.; Thakkar, J. H.; Galib, R.; Prajapati, P. K.	Mus musculus	Laboratory	1000	Toxicology International	India	Asia	doi: 10.4103/0971-6580.155331
303	Genotoxic potential of pirimiphos-methyl organophosphate pesticide using the mouse bone marrow erythrocyte micronucleus and the sperm morphology assay	2014	Alabi, O. A.; Ogunwenmo, K. O.; Adebusuyi, T. T.; Shobowale, O. D.	Mus musculus	Laboratory	800	Journal of Environmental and Occupational Health	Nigeria	Africa	doi: 10.5455/jeos.20140303015734
304	The antimalarial agent artesunate causes sperm DNA damage and hepatic antioxidant defense in mice	2014	Singh, S.; Giri, A.; Giri, S.	Mus musculus	Laboratory	1000	Mutation Research/Genetic Toxicology and Environmental Mutagenesis	India	Asia	https://doi.org/10.1016/j.mrgentox.2014.11.001
305	Protecting effect of caffeine against vinblastine (an anticancer drug) induced genotoxicity in mice	2014	Geriyol, P.; Basavanneppa, H. B.; Dhananjaya, B. L.	Mus musculus	Laboratory	2000	Drug and Chemical Toxicology	India	Asia	https://doi.org/10.3109/01480545.2014.928720
306	60-Day Chronic Exposure to Low Concentrations of HgCl2 Impairs Sperm Quality: Hormonal Imbalance and Oxidative Stress as Potential Routes for Reproductive Dysfunction in Rats	2014	Martinez, C. S.; Torres, J. G. D.; Peçanha, F. M.; Anselmo-Franci, J. A.; Vassallo, D. V.; Salaices, M.; Wiggers, G. A.	Rattus norvegicus	Laboratory	200	PLoS One	Brazil	South America	https://doi.org/10.1371/journal.pone.0111202
307	90d Exposure to Nonylphenol has Adverse Effects on the Spermatogenesis and Sperm Maturation of Adult Male Rats	2014	Chen, L. W.; Qing, W. A.; Ling, C. X.; Guo, Y. A. N. G.; Yao, L. I. N.; Ou, C. Y.; Jiao, H.C.; Lin, T. H.	Rattus norvegicus	Laboratory	1000	Biomedical and Environmental Sciences	China	Asia
308	90-Day subchronic toxicity study of sodium molybdate dihydrate in rats	2014	Murray, F. J.; Sullivan, F. M.; Tiwary, A. K.; Carey, S.	Rattus norvegicus	Laboratory	200	Regulatory Toxicology and Pharmacology	USA	North America	https://doi.org/10.1016/j.yrtph.2013.09.003
309	Impact of adrenalectomy and dexamethasone treatment on testicular morphology and sperm parameters in rats: insights into the adrenal control of male reproduction	2014	Silva, E. J. R. D.; Vendramini, V.; Restelli, A.; Bertolla, R. P.; Kempinas, W. G.; Avellar, M. C. W.	Rattus norvegicus	Laboratory	200	Andrology	Brazil	South America	https://doi.org/10.1111/j.2047-2927.2014.00228.x
310	Adverse testicular effects of Botox® in mature rats	2014	Breikaa, R. M.; Mosli, H. A.; Nagy, A. A.; Abdel-Naim, A. B.	Rattus norvegicus	Laboratory	100	Toxicology and applied pharmacology	Egypt	Africa	https://doi.org/10.1016/j.taap.2014.01.003
311	Chronic Exposure to Low Doses of Mercury Impairs Sperm Quality and Induces Oxidative Stress in Rats	2014	Martinez, C. S.; Escobar, A. G.; Torres, J. G. D.; Brum, D. S.; Santos, F. W.; Alonso, M. J.; Leivas, F.G.; Peçanha, F.M.; Vassallo, D.V.; Salaices. M.; Wiggers, G. A.	Rattus norvegicus	Laboratory	200	Journal of Toxicology and Environmental Health, Part A	Brazil	South America	https://doi.org/10.1080/15287394.2014.867202
312	Comparative evaluation of the sperm characteristics and morphology of adult Wistar rats fed either low or normal protein-energy diets and orally dosed with aqueous Cuscuta australis extracts	2014	Omirinde, J. O.; Ozegbe, P. C.; Oyeyemi, M. O.	Rattus norvegicus	Laboratory	400	Nigerian Journal of Physiological Sciences	Nigeria	Africa	https://www.ajol.info/index.php/njps/article/view/120181
313	Comparison of the Effects of Bisphenol A Alone and in a Combination with X-irradiation on Sperm Count and Quality in Male Adult and Pubescent Mice	2014	Dobrzyńska, M. M.; Jankowska-Steifer, E. A.; Tyrkiel, E. J.; Gajowik, A.; Radzikowska, J.; Pachocki, K. A.	Mus musculus	Laboratory	1000	Environmental toxicology	Poland	Europe	https://doi.org/10.1002/tox.21861
314	Effects of Nigella sativa (Habbatus sauda) Oil and Nicotine Chronic Treatments on Sperm Parameters and Testis Histological Features of Rats	2014	Ping, N. C.; Hashim, N. H.; Hasan Adli, D. S.	Rattus norvegicus	Laboratory	200	Evidence-Based Complementary and Alternative Medicine	Malaysia	Asia	https://doi.org/10.1155/2014/218293
315	Effects of repeated administration of methylphenidate on reproductive parameters in male rats	2014	Montagnini, B. G.; Silva, L. S.; dos Santos, A. H.; Anselmo-Franci, J. A.; Fernandes, G. S. A.; Mesquita, S. D. F. P.; Gerardin, D. C. C.	Rattus norvegicus	Laboratory	200	Physiology & behavior	Brazil	South America	https://doi.org/10.1016/j.physbeh.2014.05.016
316	Evaluation of the protective effect of quercetin against cisplatin-induced renal and testis tissue damage and sperm parameters in rats	2014	Aldemir, M.; Okulu, E. M. R. A. H.; Kösemehmetoğlu, K. E. M. A. L.; Ener, K.; Topal, F.; Evirgen, O.; Gürleyik, E.; Avcı, A.	Rattus norvegicus	Laboratory	200	Andrologia	Turkey	Asia	https://doi.org/10.1111/and.12197
317	Long-term effects of 900 MHz radiofrequency radiation emitted from mobile phone on testicular tissue and epididymal semen quality	2014	Tas, M.; Dasdag, S.; Akdag, M. Z.; Cirit, U.; Yegin, K.; Seker, U.; Eren, L. B.	Rattus norvegicus	Laboratory	200	Electromagnetic biology and medicine	Turkey	Asia	https://doi.org/10.3109/15368378.2013.801850
318	Prenatal di-n-butyl phthalate exposure alters reproductive functions at adulthood in male rats	2014	Giribabu, N.; Sainath, S. B.; Reddy, P. R.	Rattus norvegicus	Laboratory	200	Environmental toxicology	India	Asia	https://doi.org/10.1002/tox.21779
319	Protective Effect of Melatonin against Inequality-Induced Damages on Testicular Tissue and Sperm Parameters	2014	Nasiraei-Moghadam, S. N. M.; Parivar, K.; Ahmadiani, A.; Movahhedin, M.; Mahdavi, M. R. V.	Rattus norvegicus	Laboratory	400	International Journal of Fertility & Sterility	Iran	Asia	https://www.ncbi.nlm.nih.gov/pmc/articles/PMC3901188/
320	Protective Effect of Melatonin on Damage in the Sperm Parameters of Mice Exposed to Diazinon	2014	Sarabia, L.; Espinoza-Navarro, O.; Maurer, I; Ponce, C.; Bustos-Obregon, E.	Mus musculus	Laboratory	300	International Journal of Morphology	Chile	South America	https://repositorio.uchile.cl/handle/2250/165501
321	Vitamin C attenuates detrimental effects of diabetes mellitus on sperm parameters, chromatin quality and rate of apoptosis in mice	2014	Talebi, A. R.; Mangoli, E.; Nahangi, H.; Anvari, M.; Pourentezari, M.; Halvaei, I.	Mus musculus	Laboratory	200	European Journal of Obstetrics & Gynecology and Reproductive Biology	Iran	Asia	https://doi.org/10.1016/j.ejogrb.2014.07.007
322	Acute and sub-acute oral toxicological evaluations and mutagenicity of N-carbamylglutamate (NCG)	2015	Wu, X.; Wan, D.; Xie, C.; Li, T.; Huang, R.; Shu, X.; Deng, Z.; Yin, Y.	Mus musculus and Rattus norvegicus	Laboratory	1000	Regulatory Toxicology and Pharmacology	China	Asia	https://doi.org/10.1016/j.yrtph.2015.07.009
323	A mixture of honey bee products ameliorates the genotoxic side effects of cyclophosphamide	2015	Fahmy, M. A.; Hassan, N. H. A.; El-Fiky, S. A.; Elalfy, H. G.	Mus musculus	Laboratory	1000	Asian Pacific Journal of Tropical Disease	Egypt	Africa	https://doi.org/10.1016/S2222-1808(15)60904-5
324	Molecular and cytogenetic evaluation for potential genotoxicity of hydrocortisone	2015	Fahmy, M. A.; Farghaly, A. A.; Hassan, N. H. A.; Diab, K. A. E.	Mus musculus	Laboratory	1000	Asian Pacific Journal of Tropical Disease	Egypt	Africa	https://doi.org/10.1016/S2222-1808(15)60921-5
325	Sorafenib Induced Sperm Shape Abnormalities in Male Swiss Albino Mice	2015	Shetty, S. D.; Bairy, K. L.	Mus musculus	Laboratory	1000	Research Journal of Pharmaceutical, Biological and Chemical Sciences	India	Asia
326	Determination of the mutagenic and genotoxic potential of simulated leachate from an automobile workshop soil on eukaryotic system	2015	Alabi, O. A.; Omosebi, O.; Chizea, I.	Mus musculus	Laboratory	1000	Toxicology and industrial health	Nigeria	Africa	https://doi.org/10.1177/074823371348320
327	Genotoxicity and antigenotoxicity study of aqueous and hydro-methanol extracts of Spondias mombin L., Nymphaea lotus L. and Luffa cylindrical L. using animal bioassays	2015	Oyeyemi, I. T.; Yekeen, O. M.; Odusina, P. O.; Ologun, T. M.; Ogbaide, O. M.; Olaleye, O. I.; Bakare, A. A.	Mus musculus	Laboratory	1000	Interdisciplinary Toxicology	Nigeria	Africa	doi: 10.1515/intox-2015-0028
328	Valuable ingredients and feed toxicity evaluation of Microcystis aeruginosa acidolysis product in mice	2015	Han, S.; Zhou, Q.; Xu, Y.; Vanogtrop, F.; Guo, Q.; Liu, G.; Yan, S.	Mus musculus	Laboratory	1000	Experimental Biology and Medicine	China	Asia	https://doi.org/10.1177/1535370214563894
329	Acute and sub-acute oral toxicological evaluations and mutagenicity of N-carbamylglutamate (NCG)	2015	Wu, X.; Wan, D.; Xie, C.; Li, T.; Huang, R.; Shu, X.; Deng, Z.; Ruan, Z.; Yin, Y.	Mus musculus	Laboratory	1000	Regulatory Toxicology and Pharmacology	China	Asia	https://doi.org/10.1016/j.yrtph.2015.07.009
330	Toxicological evaluation of ferrous N-carbamylglycinate chelate: Acute, Sub-acute toxicity and mutagenicity	2015	Wan, D.; Zhou, X.; Xie, C.; Shu, X.; Wu, X.; Yin, Y.	Mus musculus	Laboratory	1000	Regulatory Toxicology and Pharmacology	China	Asia	https://doi.org/10.1016/j.yrtph.2015.09.013
331	Broccoli seed extract: Genotoxicity and subchronic toxicity studies	2015	Zhou, Y.; Yang, H.; Li, Y.; Lynch, B.; Jia, X.	Mus musculus	Laboratory	1000	Regulatory Toxicology and Pharmacology	China	Asia	https://doi.org/10.1016/j.yrtph.2015.08.003
332	Disperse Red 1 (textile dye) induces cytotoxic and genotoxic effects in mouse germ cells	2015	Fernandes, F. H.; Bustos-Obregon, E.; Salvadori, D. M. F.	Mus musculus	Laboratory	300	Reproductive Toxicology	Brazil	South America	https://doi.org/10.1016/j.reprotox.2015.04.002
333	Toxicological evaluation of the flavonoid-rich extract from Maydis stigma: Subchronic toxicity and genotoxicity studies in mice	2015	Peng, K. Z.; Zhang, S. Y.; Zhou, H. L.	Mus musculus	Laboratory	1000	Journal of Ethnopharmacology	China	Asia	https://doi.org/10.1016/j.jep.2016.07.012
334	Ameliorative effects of N-acetylcysteine on fluoride-induced oxidative stress and DNA damage in male rats’ testis	2015	Feng, D.; Huang, H.; Yang, Y.; Yan, T.; Jin, Y.; Cheng, X.; Cui, L.	Rattus norvegicus	Laboratory	200	Mutation Research/Genetic Toxicology and Environmental Mutagenesis	China	Asia	https://doi.org/10.1016/j.mrgentox.2015.09.004
335	In vivo Evaluation of Genetic and Systemic Toxicity of Aqueous Extracts of Phyllanthus amarus in Mice and Rats	2015	Bakare A. A.; Oguntolu, G. O.; Adedokun, L. A.; Amao, A. A.; Oyeyemi, I. T.; Alimba, C.G.; Alabi O. A.	Mus musculus	Laboratory	1000	International Journal of Toxicological and Pharmacological Research	Nigeria	Africa
336	An in vivo assay of the mutagenic potential of imidacloprid using sperm head abnormality test and dominant lethal test	2015	Bagri, P.; Kumar, V.; Sikka, A. K.	Mus musculus	Laboratory	200	Drug and Chemical Toxicology	India	Asia	https://doi.org/10.3109/01480545.2014.966832
337	Dominant lethal effects of nocodazole in germ cells of male mice	2015	Attia, S. M.; Ahmad, S. F.; Okash, R. M.; Bakheet, S. A.	Mus musculus	Laboratory	500	Food and Chemical Toxicology	Saudi Arabia	Asia	https://doi.org/10.1016/j.fct.2015.01.004
338	Early and late effects of Ibuprofen on mouse sperm parameters, chromatin condensation, and DNA integrity in mice	2015	Roodbari, F.; Abedi, N.; Talebi, A. R.	Mus musculus	Laboratory	200	Iranian Journal of Reproductive Medicine	Iran	Asia	https://www.ncbi.nlm.nih.gov/pmc/articles/PMC4695685/
339	Effect of cigarette smoke on DNA damage, oxidative stress, and morphological alterations in mouse testis and spermatozoa	2015	La Maestra, S.; De Flora, S.; Micale, R. T.	Mus musculus	Laboratory	1000	International journal of hygiene and environmental health	Italy	Europe	https://doi.org/10.1016/j.ijheh.2014.08.006
340	Effect of different doses of nandrolone decanoate on lipid peroxidation, DNA fragmentation, sperm abnormality and histopathology of testes of male Wister rats	2015	Mohamed, H. M.; Mohamed, M. A. H.	Rattus norvegicus	Laboratory	500	Experimental and Toxicologic Pathology	Egypt	Africa	https://doi.org/10.1016/j.etp.2014.09.003
341	Hesperidin protects testicular and spermatological damages induced by cisplatin in rats	2015	Kaya, K.; Çiftçi, O.; Çetin, A.; Doğan, H.; Başak, N.	Rattus norvegicus	Laboratory	300	Andrologia	Turkey	Asia	https://doi.org/10.1111/and.12332
342	Honey bee is a potential antioxidant against cyclophosphamide-induced genotoxicity in albino male mice	2015	Zoheir, K. M. A.; Harisa, G. I.; Abo-Salem, O. M.; Ahmad, S. F.	Mus musculus	Laboratory	1000	Pakistan Journal of Pharmaceutical Sciences	Egypt	Asia
343	Perinatal Exposure to Low Doses of Tributyltin Chloride Reduces Sperm Count and Quality in Mice	2015	Si, J.; Li, P.; Xin, Q.; Li, X.; An, L.; Li, J.	Mus musculus	Laboratory	200	Environmental toxicology	China	Asia	https://doi.org/10.1002/tox.21892
344	Protective and Therapeutic Effect of Moringa oleifera Leaf Extract on DNA Damage, Cytogenetic Changes, Sperm Abnormalities and High Level of MDA Induced by CCL4 in Rats	2015	Radwan, H. A.; Ghaly, I. S.; Farag, I. M.; Ezzo, M.	Rattus norvegicus	Laboratory	3000	Research Journal of Pharmaceutical Biological and Chemical Sciences	Egypt	Africa	https://www.rjpbcs.com/pdf/2015_6(1)/[134].pdf
345	Safety evaluation of a triazine compound nitromezuril by assessing bacterial reverse mutation, sperm abnormalities, micronucleus and chromosomal aberration	2015	Fei, C.; Zhang, J.; Lin, Y.; Wang, X.; Zhang, K.; Zhang, L.; Zheng, W.; Wang, M.; Li, T.; Xiao, S.; Xue, F.; Wang, C.	Mus musculus	Laboratory	1000	Regulatory Toxicology and Pharmacology	China	Asia	https://doi.org/10.1016/j.yrtph.2015.01.011
346	Sperm Quality and Testicular Histomorphometry of Wistar Rats Supplemented with Extract and Fractions of Fruit of Tribulus terrestris L.	2015	Oliveira, N. N. P. M.; Félix, M. A. R.; Pereira, T. C. S.; Rocha, L. G. P.; Miranda, J. R.; Zangeronimo, M. G.; Pinto, J.E.B.P.; Bertolucci, S.K.V.; Sousa, R. V. D.	Rattus norvegicus	Laboratory	200	Brazilian Archives of Biology and Technology	Brazil	South America	https://doi.org/10.1590/S1516-89132015060278
347	Subchronic cyanide toxicity on male reproductive system of albino rat	2015	Shivanoor, S. M.; David, M.	Rattus norvegicus	Laboratory	200	Toxicology Research	India	Asia	https://doi.org/10.1039/c4tx00064a
348	Toxicological and phytoprotective effect of Keayodendron bridelioides and Monodora myristica extracts in Wister rats	2015	Owumi, S. E.; Oloidi, A. C.; Oloye, C. O.; Oladeji, O. O.; Obadare, M. O.; Odunola, O. A.	Rattus norvegicus	Laboratory	400	Pharmacognosy Research	Nigeria	Africa	https://doi.org/10.4103/0974-8490.150508
349	Triclosan Exhibits a Tendency to Accumulate in the Epididymis and Shows Sperm Toxicity in Male Sprague-Dawley Rats	2015	Lan, Z.; Kim, T. H.; Bi, K. S.; Chen, X. H.; Kim, H. S.	Rattus norvegicus	Laboratory	200	Environmental toxicology	China	Asia	https://doi.org/10.1002/tox.21897
350	Protective effects of ascorbic acid in cyclophaphamide induced genotoxicity in germ cells of mice	2016	Rao, K. K.; Devi, K.R.; Jael, P. M.	Mus musculus	Laboratory	1000	World Journal of Pharmaceutical Research	India	Asia	doi: 10.20959/wjpr201611-7347
351	Assessments of Cytotoxic and Genotoxic Effects of Prednisolone Drug in Male Mice	2016	Shafi, F. A.	Mus musculus	Laboratory	1000	Iraqi Journal of Biotechnology	Iraq	Asia	https://www.iasj.net/iasj/download/db1804ef1bd407e8
352	Antigenotoxic effects of a polyherbal drug septilin against the genotoxicity of cyclophosphamide in mice	2016	Shruthi, S.; Vijayalaxmi, K. K.	Mus musculus	Laboratory	2000	Toxicology reports	India	Asia	https://doi.org/10.1016/j.toxrep.2016.07.001
353	Assessment of the effect of prolonged forced swimming on CD-1 mice sperm morphology with and without antioxidant supplementation	2016	Rodriguez, I.; Diaz, A.; Vaamonde, D.	Mus musculus	Laboratory	100	Andrologia	Spain	Europe	https://doi.org/10.1111/and.12443
354	Genotoxicity of Titanium Dioxide Nanoparticles using the Mouse Bone Marrow Micronucleus and Sperm Morphology Assays	2016	Bakare, A. A.; Udoakang, A. J.; Anifowoshe, A. T.; Fadoju, O. M.; Ogunsuyi, O. I.; Alabi, O. A.; Alimba, C.G.; Oyeyemi, I. T.	Mus musculus	Laboratory	1000	Journal of Pollution Effects & Control	Nigeria	Africa	http://dx.doi.org/10.4172/2375-4397.1000156
355	Molecular Genetic, Cytogenetic and Sperm Studies on the Protective and Therapeutic Role of Vinasse against Toxicity of Lead Acetate in Mice	2016	Abd El-Rahim, A. H.; Abd El-Kader, H. A.; Abd-El-Moneim, O. M.; Radwan, H. A.; Fadel, M.; Farag, I. M.	Mus musculus	Laboratory	375	Research journal of pharmaceutical biological and chemical sciences	Egypt	Africa
356	Studies on the genotoxicity behavior of silver nanoparticles in the presence of heavy metal cadmium chloride in mice	2016	Mohamed, H. R. H.	Mus musculus	Laboratory	1000	Journal of Nanomaterials	Egypt	Africa	https://doi.org/10.1155/2016/5283162
357	Arsenic and smokeless tobacco induce genotoxicity, sperm abnormality as well as oxidative stress in mice in vivo	2016	Das, S.; Upadhaya, P.; Giri, S.	Mus musculus	Laboratory	1000	Genes and Environment	India	Asia	https://doi.org/10.1186/s41021-016-0031-2
358	The effect of pioglitazone on genomic instability in induced diabetic rats	2016	Amein, K. A., Hamdy, M. M.; Abd El-Emam, R. A.; Osman, F. H.	Rattus norvegicus	Laboratory	200	Research Journal of Applied Biotechnology	Egypt	Africa	https://journals.ekb.eg/article_59636.html
359	3,3 diindolylmethane leads to apoptosis, decreases sperm quality, affects blood estradiol 17 beta and testosterone, oestrogen (alpha and beta) and androgen receptor levels in the reproductive system in male rats	2016	Aksu, E. H.; Akman, O.; Ömür, A. D.; Karakuş, E.; Can, I.; Kandemir, F. M.; Dorman, E.; Uçar, Ö.	Rattus norvegicus	Laboratory	200	Andrologia	Turkey	Asia	https://doi.org/10.1111/and.12554
360	Protective effect of ethyl pyruvate on mice sperm parameters in phenylhydrazine induced hemolytic anemia	2016	Mozafari, A. A.; Shahrooz, R.; Ahmadi, A.; Malekinjad, H.; Mardani, K.	Mus musculus	Laboratory	200	Veterinary Research Forum	Iran	Asia	https://www.ncbi.nlm.nih.gov/pmc/articles/PMC4867039/
361	Curcumin Inhibits The Adverse Effects of Sodium Arsenite in Mouse Epididymal Sperm	2016	Momeni, H. R.;Eskandari, N.	Mus musculus	Laboratory	100	International Journal of Fertility & Sterility	Iran	Asia	https://www.ncbi.nlm.nih.gov/pmc/articles/PMC4948078/
362	Ameliorating effect of pomegranate juice consumption on carbon tetrachloride-induced sperm damages, lipid peroxidation, and testicular apoptosis	2016	Türk, G.; Çeribaşı, S.; Sönmez, M.; Çiftçi, M.; Yüce, A.; Güvenç, M.; Kaya, S.O.; Çay ,M.; Aksakal, M.	Rattus norvegicus	Laboratory	300	Toxicology and industrial health	Turkey	Asia	https://doi.org/10.1177/0748233713499600
363	Changes of sperm quality and hormone receptors in the rat testis after exposure to methamphetamine	2016	Nudmamud-Thanoi, S.; Sueudom, W.; Tangsrisakda, N.; Thanoi, S.	Rattus norvegicus	Laboratory	200	Drug and chemical toxicology	Thailand	Asia	https://doi.org/10.3109/01480545.2016.1141421
364	Copper-Induced Spermatozoa Head Malformation Is Related to Oxidative Damage to Testes in CD-1 Mice	2016	Zhang, Z. W.; Qiao, N.; Kang, Z. L.; Chen, Z. L.; Hu, L. M.; Yang, Z. M.; Li, Y.	Mus musculus	Laboratory	200	Biological trace element research	China	Asia	https://doi.org/10.1007/s12011-016-0675-6
365	Effect of acute/subchronic samarium exposure on the concentration, motility, and morphology of sperm in male mice	2016	Zhang, D. Y.; Shen, X. Y.; Xu, X. L.; Ruan, Q.; Hu, S. S.; Chen, Y. Y.; Wang, Z. M.	Mus musculus	Laboratory	200	Genetics and Molecular Research	China	Asia
366	Effect of Genistein on reproductive parameter and serum nitric oxide levels in morphine-treated mice	2016	Jalili, C.; Ahmadi, S.; Roshankhah, S.; Salahshoor, M.	Mus musculus	Laboratory	300	International journal of reproductive biomedicine	Iran	Asia	https://www.ncbi.nlm.nih.gov/pmc/articles/PMC4869156/
367	Effects of Selenium on Various Sperm Parameters in Varicocele Rats	2016	Monfared, Y. K.; Khodabandehloo, E.; Farzam, S. A.; Modabber, M. R.; Moghbeli Nejad, S.	Rattus norvegicus	Laboratory	200	World Family Medicine Journal: Incorporating the Middle East Journal of Family Medicine	Iran	Asia	https://platform.almanhal.com/Files/Articles/117383
368	Ethanol exposure during peripubertal period increases the mast cell number and impairs meiotic and spermatic parameters in adult male rats	2016	Punhagui, A. P. F.; Vieira, H. R.; Siervo, G. E.M.L.; da Rosa, R.; Fernandes, G. S. A.	Rattus norvegicus	Laboratory	200	Microscopy Research and Technique	Brazil	South America	https://doi.org/10.1002/jemt.22664
369	Protective role of Diospyros lotus on cisplatin-induced changes in sperm characteristics, testicular damage and oxidative stress in rats	2016	Saral, S.; Ozcelik, E.; Cetin, A.; Saral, O.; Basak, N.; Aydın, M.; Ciftci, O.	Rattus norvegicus	Laboratory	300	Andrologia	Turkey	Asia	https://doi.org/10.1111/and.12448
370	Protective role of Nigella sativa oil against reproductive toxicity, hormonal alterations, and oxidative damage induced by chlorpyrifos in male rats	2016	Mosbah, R.; Yousef, M. I.; Maranghi, F.; Mantovani, A.	Rattus norvegicus	Laboratory	300	Toxicology and industrial health	Algeria	Africa	https://doi.org/10.1177/0748233714554675
371	Pulmonary exposure to cellulose nanocrystals caused deleterious effects to reproductive system in male mice	2016	Farcas, M. T., Kisin, E. R., Menas, A. L., Gutkin, D. W., Star, A., Reiner, R. S., Savolainen, K.; Yanamala, N.; Shvedova, A. A.	Mus musculus	Laboratory	500	Journal of Toxicology and Environmental Health, Part A	USA	North America	https://doi.org/10.1080/15287394.2016.1211045
372	Resveratrol improves reproductive parameters of adult rats varicocelized in peripuberty	2016	Mendes, T. B.; Paccola, C. C.; Neves, F. M. O.; Simas, J. N.; Vaz, A. D. C.; Cabral, R. E. L.; Vendramini, V.; Miraglia, S. M.	Rattus norvegicus	Laboratory	200	Reproduction	Brazil	South America	https://pubmed.ncbi.nlm.nih.gov/27069006/
373	Sperm abnormalities induced by pre-pubertal exposure to cyclophosphamide are effectively mitigated by Moringa oleifera leaf extract	2016	Nayak, G.; Vadinkar, A.; Nair, S.; Kalthur, S. G.; D'Souza, A. S.; Shetty, P. K.; Kalthur, G.; Adiga, S. K.	Mus musculus	Laboratory	200	Andrologia	India	Asia	https://doi.org/10.1111/and.12422
374	Sperm Quality of Male Balb/C Mice after Kepel (Stelechocarpus burahol) Fruit Extract Administration	2016	Fatmawati, D.; Isradji, I.; Yusuf, I.; Suparmi, S.	Mus musculus	Laboratory	100	Majalah Kedokteran Bandung	Indonesia	Asia	https://doi.org/10.15395/mkb.v48n3.845
375	Subchronic toxicity of Acores gramineus rhizoma in rats	2016	Lee, Y. H.; Kim, D.; Lee, M. J.; Kim, M. J.; Jang, H. S.; Park, S. H.; Han, B.S.; Son, W.; Kang, J.S.; Kang, J. K.	Rattus norvegicus	Laboratory	200	Journal of Ethnopharmacology	South Korea	Asia	https://doi.org/10.1016/j.jep.2016.02.037
376	The Adverse Effects of Low-dose Exposure to Di(2-ethylhexyl) phthalate During Adolescence on Sperm Function in Adult Rats	2016	Hsu, P. C.; Kuo, Y. T.; Guo, Y. L.; Chen, J. R.; Tsai, S. S.; Chao, H. R.; Teng, Y.; Pan, M. H.	Rattus norvegicus	Laboratory	200	Environmental Toxicology	Taiwan	Asia	https://doi.org/10.1002/tox.22083
377	Tobacco smoke exposure induces irreversible alteration of testicular function in prepubertal rats	2016	Aprioku, J. S.; Ugwu, T. C.	Rattus norvegicus	Laboratory	100	Journal of Basic and Clinical Physiology and Pharmacology	Nigeria	Africa	https://doi.org/10.1515/jbcpp-2015-0153
378	Toxicology and immunology of Ganoderma lucidum polysaccharides in Kunming mice and Wistar rats	2016	Zhang, J.; Gao, X.; Pan, Y.; Xu, N.; Jia, L.	Mus musculus	Laboratory	1000	International journal of biological macromolecules	China	Asia	https://doi.org/10.1016/j.ijbiomac.2015.12.090
379	Toxicology Assessment of a Dual-Function Peptide 5rolGLP-HV in Mice	2016	Ni, Z.; Wang, B.; Ma, X.; Duan, H.; Jiang, P.; Li, X.; Li, M.	Mus musculus	Laboratory	1000	Applied biochemistry and biotechnology	China	Asia	https://doi.org/10.1007/s12010-016-2166-9
380	Sperm motility and morphology changes in rats exposed to cadmium and diazinon	2016	Adamkovicova, M.; Toman, R.; Martiniakova, M.; Omelka, R.; Babosova, R.; Krajcovicova, V.; Grosskopf, B.; Massanyi, P.	Rattus norvegicus	Laboratory	500	Reproductive Biology and Endocrinology	Slovakia	Europe	https://doi.org/10.1186/s12958-016-0177-6
381	Effects of environmental radiation on testes and spermatogenesis in wild large Japanese field mice (Apodemus speciosus) from Fukushima	2016	Okano, T.; Ishiniwa, H.; Onuma, M.; Shindo, J.; Yokohata, Y.; Tamaoki, M.	Apodemus speciosus	Wild	100	Scientific Reports	Japan	Asia	https://www.nature.com/articles/srep23601
382	Lipid-soluble green tea extract: Genotoxicity and subchronic toxicity studies	2017	Liu, Z.; Liu, D.; Cheng, J.; Mei, S.; Fu, Y.; Lai, W.; Wang, Y.; Xu, Y.; Vo, T.D.; Lynch, B. S.	Mus musculus	Laboratory	1000	Regulatory Toxicology and Pharmacology	China	Asia	https://doi.org/10.1016/j.yrtph.2017.04.004
383	Sertraline-induced reproductive toxicity in male rats: evaluation of possible underlying mechanisms	2017	Atli, O.; Baysal, M.; Aydogan-Kilic, G.; Kilic, V.; Ucarcan, S.; Karaduman, B.; Ilgin, S.	Rattus norvegicus	Laboratory	200	Asian journal of andrology	Turkey	Asia	https://www.ajandrology.com/text.asp?2017/19/6/672/192637
384	Assessment of Environmental Contamination by Wastewater from a Cocoa Processing Industry Using Genetic and Reproductive Biomarkers	2017	Okunola, A. A.; Babatunde, E. E.; Temitope, O. J.; Evelyn, O. O.	Mus musculus	Laboratory	1000	Journal of Toxicology and Risk Assessment	Nigeria	Africa	https://doi.org/10.23937/2572-4061.1510008
385	Genotoxicity evaluation of zinc oxide nanoparticles in Swiss mice after oral administration using chromosomal aberration, micronuclei, semen analysis, and RAPD profile	2017	Srivastav, A. K.; Kumar, A.; Prakash, J.; Singh, D.; Jagdale, P.; Shankar, J.; Kumar, M.	Mus musculus	Laboratory	200	Toxicology and Industrial Health	India	Asia	https://doi.org/10.1177/0748233717717842
386	Alumina at 50 and 13 nm nanoparticle sizes have potential genotoxicity	2017	Zhang, Q.; Wang, H.; Ge, C.; Duncan, J.; He, K.; Adeosun, S. O.; Xi,H.; Peng, N.; Niu, Q.	Mus musculus	Laboratory	1000	Journal of Applied Toxicology	China	Asia	https://doi.org/10.1002/jat.3456
387	Genotoxicity and histopathological assessment of raw and simulated leachates exposed to mice	2017	Iyiola, O. A.; Adeyemi-Ale, O. A.; Anifowoshe, A. T.; Olafimihan, T. F.	Mus musculus	Laboratory	800	Journal of Applied Sciences and Environmental Management	Nigeria	Africa	https://www.ajol.info/index.php/jasem/article/view/163342
388	Acute toxicity, twenty-eight days repeated dose toxicity and genotoxicity of vanadyl trehalose in kunming mice	2017	Jiang, P.; Ni, Z.; Wang, B.; Ma, B.; Duan, H.; Li, X.; Liu, Q.; Xing, S.; Li, M.	Mus musculus	Laboratory	1000	Regulatory Toxicology and Pharmacology	China	Asia	https://doi.org/10.1016/j.yrtph.2017.02.001
389	The protective effect of (Foeniculum vulgare) oil on etoposideinduced genotoxicity on male albino rats	2017	El-Garawani, I.; Hassab, S.; Nabi, E.; El-Ghandour, E.	Rattus norvegicus	Laboratory	1000	European journal of pharmaceutical and medical research	Egypt	Africa
390	Anti-inflammatory activity of two varieties of pumpkin seed oil in an adjuvant arthritis model in rats	2017	Al-Okbi, S. Y.; Mohamed, D. A.; Kandil, E.; Abo-Zeid, M. A.; Mohammed, S. E.; Ahmed, E. K.	Rattus norvegicus	Laboratory	1000	Grasas y Aceites	Egypt	Africa	https://doi.org/10.3989/gya.0796161
391	A high-fat, high-protein diet attenuates the negative impact of casein-induced chronic inflammation on testicular steroidogenesis and sperm parameters in adult mice	2017	Zhao, J. L.; Zhao, Y. Y.; Zhu, W. J.	Mus musculus	Laboratory	1000	General and Comparative Endocrinology	China	Asia	https://doi.org/10.1016/j.ygcen.2017.07.013
392	Safety evaluation of flexirubin from Chryseobacterium artocarpi CECT 8497: Acute, sub-acute toxicity and mutagenicity studies	2017	Venil, C. K.; Khasim, A. R.; Aruldass, C. A.; Ahmad, W. A.	Rattus norvegicus	Laboratory	200	Process Safety and Environmental Protection	Malaysia	Asia	https://doi.org/10.1016/j.psep.2017.02.022
393	Reproductive toxicity of Roundup herbicide exposure in male albino rat	2017	Owagboriaye, F. O.; Dedeke, G. A.; Ademolu, K. O.; Olujimi, O. O.; Ashidi, J. S.; Adeyinka, A. A.	Mus musculus	Laboratory	1000	Experimental and Toxicologic Pathology	Nigeria	Africa	https://doi.org/10.1016/j.etp.2017.04.007
394	Carcinogenic Activities and Sperm Abnormalities of Methicillin Resistance Staphylococcus aureus and Inhibition of Their Virulence Potentials by Ayamycin	2017	El-Gendy, M. M. A. A.; Abdel-Wahhab, K. G.; Mannaa, F. A.; Farghaly, A. A.; El-Bondkly, A.	Rattus norvegicus	Laboratory	1000	Applied biochemistry and biotechnology	Egypt	Africa	https://doi.org/10.1007/s12010-017-2467-7
395	A potential mechanism associated with lead-induced testicular toxicity in rats	2017	El-Magd, M. A.; Kahilo, K. A.; Nasr, N. E.; Kamal, T.; Shukry, M.; Saleh, A. A.	Rattus norvegicus	Laboratory	200	Andrologia	Egypt	Africa	https://doi.org/10.1111/and.12750
396	Gilaburu (Viburnum opulus L.) fruit extract alleviates testis and sperm damages induced by taxane-based chemotherapeutics	2017	Sarıözkan, S.; Türk, G.; Eken, A.; Bayram, L. Ç.; Baldemir, A.; Doğan, G.	Rattus norvegicus	Laboratory	200	Biomedicine & Pharmacotherapy	Turkey	Asia	https://doi.org/10.1016/j.biopha.2017.09.057
397	Amoxicillin-clavulanic acid induced sperm abnormalities and histopathological changes in mice	2017	Fahmy, M. A.; Farghaly, A. A.; Omara, E. A.; Hassan, Z. M.; Aly, F. A.; Donya, S. M.; Ibrahim, A.A.E.; Bayoumy, E. M.	Mus musculus	Laboratory	1000	Asian Pacific Journal of Tropical Biomedicine	Egypt	Africa	https://doi.org/10.1016/j.apjtb.2017.08.002
398	Assessment of the Protective Impact of Vitamin E on Sex Hormones and Sperm Parameters of Formaldehyde-treated Male Rats: A Preliminary Investigation	2017	Moladoust, H.; Nasiri, E.; Gazor, R.; Mahdavi, T.; Ghorbani, R.; Rostampour, M.	Rattus norvegicus	Laboratory	100	Galen Medical Journal	Iran	Asia	https://doi.org/10.31661/gmj.v6i4.904
399	Characterization of semen quality, testicular marker enzyme activities and gene expression changes in the blood testis barrier of Kunming mice following acute exposure to zearalenone	2017	Long, M.; Yang, S.; Dong, S.; Chen, X.; Zhang, Y.; He, J.	Mus musculus	Laboratory	100	Environmental Science and Pollution Research	China	Asia	https://doi.org/10.1007/s11356-017-0299-1
400	Citalopram Induces Reproductive Toxicity in Male Rats	2017	Ilgin, S.; Kilic, G.; Baysal, M.; Kilic, V.; Korkut, B.; Ucarcan, S.; Atli, O.	Rattus norvegicus	Laboratory	200	Birth defects research	Turkey	Asia	https://doi.org/10.1002/bdr2.1010
401	Fluoride Exposure Aggravates the Testicular Damage and Sperm Quality in Diabetic Mice: Protective Role of Ginseng and Banaba	2017	Sm, S.; Mahaboob Basha, P.	Mus musculus	Laboratory	2000	Biological Trace Element Research	India	Asia	https://doi.org/10.1007/s12011-016-0893-y
402	Grape juice concentrate alleviates epididymis and sperm damage in cadmium-intoxicated rats	2017	Lamas, C. D. A.; Cuquetto-Leite, L.; Silva, E. N.; Thomazini, B. F.; Cordeiro, G. D. S.; Predes, F. D. S.; Dolder, H.	Rattus norvegicus	Laboratory	200	International journal of experimental pathology	Brazil	South America	https://doi.org/10.1111/iep.12227
403	Recovery effect of pre-germinated brown rice on the alteration of sperm quality, testicular structure and androgen receptor expression in rat model of depression	2017	Roboon, J.; Nudmamud-Thanoi, S.; Thanoi, S.	Rattus norvegicus	Laboratory	200	Andrologia	Thailand	Asia	https://doi.org/10.1111/and.12596
404	Resveratrol attenuates reproductive alterations in type 1 diabetes-induced rats	2017	Simas, J. N.; Mendes, T. B.; Paccola, C. C.; Vendramini, V.; Miraglia, S. M.	Rattus norvegicus	Laboratory	200	International journal of experimental pathology	Brazil	South America	https://doi.org/10.1111/iep.12251
405	Semen Parameter Alteration, Histological Changes and Role of Oxidative Stress in Adult Rat Epididymis on Exposure to Electronic Cigarette Refill Liquid	2017	Rahali, D., Jrad-Lamine, A., Dallagi, Y., Bdiri, Y., Ba, N., El May, M.; El Fazaa, S.; El Golli, N.	Rattus norvegicus	Laboratory	100	Chinese Journal of Physiology	Tunisia	Africa	https://pubmed.ncbi.nlm.nih.gov/29526076/
406	Short and long term effects of different doses of paracetamol on sperm parameters and DNA integrity in mice	2017	Abedi, N.; Nabi, A.; Mangoli, E.; Talebi, A. R.	Mus musculus	Laboratory	200	Middle East Fertility Society Journal	Iran	Asia	https://doi.org/10.1016/j.mefs.2017.06.001
407	Toxicologic evaluations of recombinant liver-targeting interferon IFN-CSP: Genotoxicity and tegenicratoity	2017	Zeng, W.; Wu, C.; Wang, J.; Cao, L.; Jin, X.; Zhu, J.; Lu, X.	Mus musculus	Laboratory	1000	Regulatory Toxicology and Pharmacology	China	Asia	https://doi.org/10.1016/j.yrtph.2017.07.003
408	Toxicological evaluation of Oviductus ranae: Acute, sub-acute and genotoxicity studies in mice and rats	2017	Zhang, Y.; Zhu, K.; Cui, H.; Liu, Y.; Lu, Y. F.; Pan, H. W.; Zhou, H. L.	Mus musculus	Laboratory	1000	Journal of Ethnopharmacology	China	Asia	https://doi.org/10.1016/j.jep.2017.03.032
409	Toxicological evaluation of the aqueous whole plant extract of Aerva lanata (1.) Juss. ex Schutt (Amaranthaceae)	2017	Omotoso, K. S.; Aigbe, F. R.; Salako, O. A.; Chijioke, M. C.; Adeyemi, O. O.	Rattus norvegicus e Mus musculus	Laboratory	400	Journal of ethnopharmacology	Nigeria	Africa	https://doi.org/10.1016/j.jep.2017.06.032
410	Toxicology evaluation of selenium protein powder	2017	Qin, S.; Liu, L.; Wang, J.; Zhao, F.; Ma, J.	Mus musculus	Laboratory	1000	BIO Web of Conferences	China	Asia	https://doi.org/10.1051/bioconf/20170802009
411	Vitamin C partially prevents reproductive damage in adult male rats exposed to rosuvastatin during prepuberty	2017	Leite, G. A. A.; Figueiredo, T. M.; Pacheco, T. L.; Sanabria, M.; Silva, P. V.; Fernandes, F. H.; Kempinas, W. D. G.	Rattus norvegicus	Laboratory	200	Food and Chemical Toxicology	Brazil	South America	https://doi.org/10.1016/j.fct.2017.09.003
412	Effects of Aqueous Extract of Roselle (Hibiscus sabdariffa Linn.) on Sperm and Testis in Rat-administered Nicotine	2017	Taib, I. S.; Budin, S. B.; Ismail, M. N.; Zainalabidin, S.; Mohamed, J.	Rattus norvegicus	Laboratory	200	Sains Malaysiana	Malaysia	Asia	http://dx.doi.org/10.17576/jsm-2017-4609-33
413	Cerium oxide nanoparticle elicits oxidative stress, endocrine imbalance and lowers sperm characteristics in testes of balb/c mice	2018	Adebayo, O. A.; Akinloye, O.; Adaramoye, O. A.	Mus musculus	Laboratory	400	Andrologia	Nigeria	Africa	https://doi.org/10.1111/and.12920
414	Ameliorative role of ethanolic extract of Moringa oleifera leaf on aflatoxin B1-induced genotoxicity and biochemical alterations in rats	2018	Farag, I. M.; Roshdy, H. M.; Radwan, H. A.; Ghaly, I. S.; Salah, S. H.; Abdel-Rahim, E. A.; Abdalla, A. M.	Rattus norvegicus	Laboratory	375	Journal of The Arab Society for Medical Research	Egypt	Africa	https://doi.org/10.1007/s12010-021-03581-1
415	Genotoxicity of carbon tetrachloride and the protective role of essential oil of Salvia officinalis L. in mice using chromosomal aberration, micronuclei formation, and comet assay	2018	Diab, K. A.; Fahmy, M. A.; Hassan, Z. M.; Hassan, E. M.; Salama, A. B.; Omara, E. A.	Mus musculus	Laboratory	1000	Environmental Science and Pollution Research	Egypt	Africa	https://doi.org/10.1007/s11356-017-0601-2
416	Protective effect of Citrus macroptera fruit pulp juice rendering Nrf2-pathway against cisplatin-induced genotoxicity	2018	Hasan, M. M.; Hasan, R.; Al Mahmud, M. R.; Islam, M. G.	Mus musculus	Laboratory	1000	Journal of Applied Pharmaceutical Science	Bangladesh	Asia	https://japsonline.com/abstract.php?article_id=2786
417	Genotoxicity and histopathological assessment of silver nanoparticles in Swiss albino mice	2018	Iyiola, O.; Olafimihan, T. F.; Sulaiman, F. A.; Anifowoshe, A. T.	Mus musculus	Laboratory	1000	Cuadernos de Investigación UNED	Nigeria	Africa	http://dx.doi.org/10.22458/urj.v10i1.2008
418	Effect of nutritional status on arsenic and smokeless tobacco induced genotoxicity, sperm abnormality and oxidative stress in mice in vivo	2018	Das, S.; Langthasa, P.; Barhoi, D.; Upadhaya, P.; Giri, S.	Mus musculus	Laboratory	1000	Environmental and Molecular Mutagenesis	India	Asia	https://doi.org/10.1002/em.22188
419	Prevention potential of Cordyceps militaris aqueous extract against cyclophosphamind-induced mutagenicity and sperm abnormality in rats	2018	Tongmai, T.; Maketon, M.; Chumnanpuen, P.	Rattus norvegicus	Laboratory	200	Agriculture and Natural Resources	Thailand	Asia	https://doi.org/10.1016/j.anres.2018.11.005
420	Safety evaluation of mulberry leaf extract: Acute, subacute toxicity and genotoxicity studies	2018	Li, Y.; Zhang, X.; Liang, C.; Hu, J.; Yu, Z.	Mus musculus	Laboratory	1000	Regulatory Toxicology and Pharmacology	China	Asia	https://doi.org/10.1016/j.yrtph.2018.03.007
421	The protective role of omega-3 against genotoxicity and reproductive toxicity of cobalt oxide nanoparticles acute treatment in male mice	2018	Hussien, N. A.; Mohamed, H. R.	Mus musculus	Laboratory	1000	Asian Journal of Pharmaceutical and Clinical Research	Egypt	Africa	http://dx.doi.org/10.22159/ajpcr.2018.v11i5.25245
422	Modulating effects of Curcuma longa (turmeric) and Piper nigrum (black pepper) extracts against adriamycin induced genotoxicity in swiss albino mice	2018	Kumari, J. K.; Devi, K. R.	Mus musculus	Laboratory	500	World Journal of Pharmaceutical Research	India	Asia	https://wjpr.s3.ap-south-1.amazonaws.com/article_issue/1537231470.pdf
423	Changes in sperm quality and testicular structure in a rat model of type 1 diabetes	2018	Nak-ung, S.; Nakprom, N.; Maneengam, C.; Nudmamud-Thanoi, S.; Thanoi, S.	Rattus norvegicus	Laboratory	200	Asian Biomedicine	Thailand	Asia	https://doi.org/10.1515/abm-2019-0014
424	Effect of Falcaria vulgaris extracts on sperm parameters in diabetic rats	2018	Jalili, C., Kamani, M., Roshankhah, S., Sadeghi, H., & Salahshoor, M. R.	Rattus norvegicus	Laboratory	300	Andrologia	Iran	Asia	https://doi.org/10.1111/and.13130
425	Effect of ghrelin on total antioxidant capacity, lipid peroxidation, sperm parameters and fertility in mice against oxidative damage caused by cyclophosphamide	2018	Salimnejad, R.; Soleimani Rad, J.; Mohammad Nejad, D.; Roshangar, L.	Mus musculus	Laboratory	300	Andrologia	Iran	Asia	https://doi.org/10.1111/and.12883
426	Effect of Industrial Pollution of the Environment on the Frequency of Abnormal Spermatozoa in the Bank Vole, Myodes glareolus	2018	Smirnov, G. Y.; Davydova, Y. A.	Myodes glareolus	Wild	200	Russian Journal of Ecology	Russia	Europe	https://doi.org/10.1134/S1067413618050132
427	Exogenous leptin affects sperm parameters and impairs blood testis barrier integrity in adult male mice	2018	Wang, X.; Zhang, X.; Hu, L.; Li, H.	Mus musculus	Laboratory	200	Reproductive Biology and Endocrinology	China	Asia	https://doi.org/10.1186/s12958-018-0368-4
428	Fluoxetine treatment of prepubertal male rats uniformly diminishes sex hormone levels and, in a subpopulation of animals, negatively affects sperm quality	2018	Ayala, M. E.; Gonzáles, A.; Olivarez, R. M.; Aragón-Martínez, A.	Rattus norvegicus	Laboratory	200	Reproduction, Fertility and Development	Mexico	North America	https://doi.org/10.1071/RD17384
429	Lead exposure reduces sperm quality and DNA integrity in mice	2018	Li, C.; Zhao, K.; Zhang, H.; Liu, L.; Xiong, F.; Wang, K.; Chen, B.	Mus musculus	Laboratory	200	Environmental Toxicology	China	Asia	https://doi.org/10.1002/tox.22545
430	Modulatory effect of 900 MHz radiation on biochemical and reproductive parameters in rats	2018	Narayanan, S. N.; Lukose, S. T.; Arun, G.; Mohapatra, N.; Pamala, J.; Concessao, P. L.; Jetti, R.; Kedage, V.; Nalini, K.; Bhat, P. G.	Rattus norvegicus	Laboratory	1000	Bratislavske Lekarske Listy	UAE	Asia	https://europepmc.org/article/med/30226070
431	Old Mice Epididymal Sperm Quality After Short Term Gavage of Cogon Grass Root Ethanol Extract	2018	Lubis, A.; Widyastuti, R.; Robianto, S.; Priscilla, M.; Syamsunarno, M. R. A. A.	Mus musculus	Laboratory	200	Majalah Kedokteran Bandung	Indonesia	Asia	https://doi.org/10.15395/mkb.v50n2.1238
432	Protective effects of p-coumaric acid on ethanol induced male reproductive toxicity	2018	Nishi, K.; Ramakrishnan, S.; Gunasekaran, V. P.; Parkash, K.; Ramakrishnan, A.; Vijayakumar, N.; Ganeshan, M.	Rattus norvegicus	Laboratory	400	Life sciences	India	Asia	https://doi.org/10.1016/j.lfs.2018.07.045
433	Recovery effect of pre-germinated brown rice on the changes of sperm quality, testicular structure and androgen receptor expression in a rat model of drug addiction	2018	Thanoi, S.; Roboon, J.; Nudmamud-Thanoi, S.	Rattus norvegicus	Laboratory	200	International Journal of Medical Sciences	Thailand	Asia	https://www.ncbi.nlm.nih.gov/pmc/articles/PMC6036098/
434	Amoxicillin and gentamicin antibiotics treatment adversely influence the fertility and morphology through decreasing the Dazl gene expression level and increasing the oxidative stress	2018	Karaman, M.; Budak, H.; Çiftci, M.	Mus musculus	Laboratory	100	Archives of physiology and biochemistry	Turkey	Asia	https://doi.org/10.1080/13813455.2018.1482354
435	Testicular toxicity and sperm quality following copper exposure in Wistar albino rats: ameliorative potentials of L-carnitine	2018	Khushboo, M.; Murthy, M. K.; Devi, M. S.; Sanjeev, S.; Ibrahim, K. S.; Kumar, N. S.; Roy, V.K.; Gurusubramanian, G.	Rattus norvegicus	Laboratory	200	Environmental Science and Pollution Research	India	Asia	https://doi.org/10.1007/s11356-017-0624-8
436	The ameliorative effects of Ginkgo biloba on apoptosis, LH-R expression and sperm morphology anomaly in testicular torsion and detorsion	2018	Gevrek, F.; Biçer, Ç.; Kara, M.; Erdemir, F.	Rattus norvegicus	Laboratory	400	Andrologia	Turkey	Asia	https://doi.org/10.1111/and.12969
437	The effects of dietary restriction and administration of -glucan from Euglena gracilis on the sperm characteristics and reproductive organs of rats	2018	Sonat, F.A.; Alcay, S.; Toker, M.B.; Peker, S.; Ustuner, B.	Rattus norvegicus	Laboratory	200	Andrologia	Turkey	Asia	https://doi.org/10.1111/and.13088
438	Toxic Effects of Trazodone on Male Reproductive System via Disrupting Hypothalamic-Pituitary-Testicular Axis and Inducing Testicular Oxidative Stress	2018	Ilgın, S.; Aydoğan-Kılıç, G.; Baysal, M.; Kılıç, V.; Ardıç, M.; Uçarcan, Ş.; Atlı, Ö.	Rattus norvegicus	Laboratory	200	Oxidative medicine and cellular longevity	Turkey	Asia	https://doi.org/10.1155/2018/7196142
439	Toxicological evaluation and anti-inflammatory potential of an ethanolic extract from Bromelia balansae (Bromeliaceae) fruit	2018	Balin, P. S.; Zanatta, F. C.; Jorge, B. C.; Leitão, M.; Kassuya, R. M.; Cardoso, C. A. L.; Kassuya, C.A.L.; Arena, A. C.	Rattus norvegicus	Laboratory	200	Journal of ethnopharmacology	Brazil	South America	https://doi.org/10.1016/j.jep.2018.04.049
440	Lower sperm quality and testicular and epididymal structural impairment in adult rats exposed to rosuvastatin during prepuberty	2018	Leite, G. A. A.; Sanabria, M.; Cavariani, M. M.; Anselmo-Franci, J. A.; Pinheiro, P. F. F.; Domeniconi, R. F.; Kempinas, W. D. G.	Rattus norvegicus	Laboratory	200	Journal of Applied Toxicology	Brazil	South America	https://doi.org/10.1002/jat.3599
441	Protective effects of zinc oxide nanoparticles against doxorubicin induced testicular toxicity and DNA damage in male rats	2019	El-Maddawy, Z. K.; Abd El Naby, W. S. H.	Rattus norvegicus	Laboratory	300	Toxicology research	Egypt	Africa	https://doi.org/10.1039/c9tx00052f
442	Acute genotoxicity study of pioglitazone and glimepiride combination in swiss albino mice	2019	Soni, J.; Patel, H.	Mus musculus	Laboratory	1000	Pharma Science Monitor	India	Asia	http://www.pharmasm.com/pdf_files/20200408111655_09_jalpa.pdf
443	Oxidative Stress Induced DNA Damage and Reproductive Toxicity in Male Albino Mice Orally Exposed to Sorbitol	2019	Alabi, O. A.; Oladimeji, L. R.; Sorungbe, A. A.; Adeoluwa, Y. M.	Mus musculus	Laboratory	1000	Annals of Science and Technology	Nigeria	Africa	https://doi.org/10.2478/ast-2019-0010
444	Inhibitory effect of Salvadora persica (Miswak) against cigarette smoke-induced mutagenicity and sperm abnormalities in rats	2019	Rabbani, S. I.; Sajid, S.; Mani, V.; Khan, O.; Salman, M. A. A.	Rattus norvegicus	Laboratory	1000	Pharmacognosy Research	Saudi Arabia	Asia	https://www.phcogres.com/article/2019/11/4/104103prpr6519
445	Effect of crocin on biochemical parameters, oxidative/antioxidative profiles, sperm characteristics and testicular histopathology in streptozotocin-induced diabetic rats	2019	Sefidgar, S. M.; Ahmadi-Hamedani, M.; Javan, A. J.; Sani, R. N.; Vayghan, A. J.	Rattus norvegicus	Laboratory	200	Avicenna Journal of Phytomedicine	Iran	Asia	https://www.ncbi.nlm.nih.gov/pmc/articles/PMC6612253/?report=classic
446	Fennel (Foeniculum vulgare) essential oil ameliorates DNA and histopathological damage induced by cyclophosphamide in mice	2019	Fahmy, M. A.; Farghaly, A. A.; Hassan, E. E.; Hassan, E. M.; Abdel-Samie, N. S.; Abdel-Ghany, E. M.; Omara, E. A.	Mus musculus	Laboratory	1000	Bioscience Research	Egypt	Africa
447	Genetic, reproductive and oxidative damage in mice triggered by co-exposure of nanoparticles: From a hypothetical scenario to a real concern	2019	Alabi, O. A.; Silva, A. H.; Purnhagen, L. R. P.; Souza, G. R. R.; de Mello Júnior, L. J.; Filippin-Monteiro, F. B.; Dalmina, M.; Pittella, F.; Bakare, A.A.; Creczynski-Pasa, T. B.	Mus musculus	Laboratory	1000	Science of The Total Environment	Brazil	South America
448	The toxicology and genetic teratogenic study of dietary fiber obtained from wheat bran by microbial fermentation	2019	Feng, Q.; Du, X.; Wang, Z.; Yan, H.; Dai, Y.	Mus musculus	Laboratory	1000	Fresenius Environmental Bulletin	China	Asia
449	Effect of Zinc oxide nanoparticles (ZnO-NPs) on weights of some reproductive organs and sperm abnormalities in the tail of epididymis of albino mice	2019	Radhi, M. J.; Al-Bairuty, G. A. A. L.	Mus musculus	Laboratory	100	Journal of Pharmaceutical Sciences and Research	Iraq	Asia	https://portal.arid.my/Publications/7c67db78-eabe-4fde-a5a8-15ce0a3d723a.pdf
450	Ameliorating effects of exercise on disrupted epididymal sperm parameters in high fat diet-induced obese rats	2019	Elmas, M. A.; Arbak, S.; Ercan, F.	Rattus norvegicus	Laboratory	100	Marmara Medical Journal	Turkey	Asia	https://doi.org/10.5472/marumj.518732
451	Anti-fertility effects of fractions from Carica papaya (Pawpaw) Linn. methanol root extract in male Wistar rats	2019	Nwaehujor, C. O.; Ode, J. O.; Ekwere, M. R.; Udegbunam, R. I.	Rattus norvegicus	Laboratory	500	Arabian Journal of Chemistry	Nigeria	Africa	https://doi.org/10.1016/j.arabjc.2014.10.018
452	Assessment of FD&C Yellow No. 6 (Sunset Yellow FCF) effects on sperm count, motility and viability in the rat in a 28-day toxicity study	2019	Bastaki, M.; Mendes, O. R.; Bauter, M. R.; Taylor, S. V.	Rattus norvegicus	Laboratory	200	Regulatory Toxicology and Pharmacology	USA	North America	https://doi.org/10.1016/j.yrtph.2019.104479
453	Apocynin alleviates cisplatin-induced testicular cytotoxicity by regulating oxidative stress and apoptosis in rats	2019	Köroğlu, K. M.; Çevik, Ö.,;Şener, G., & Ercan, F.	Rattus norvegicus	Laboratory	100	Andrologia	Turkey	Asia	https://doi.org/10.1111/and.13227
454	Coenzyme Q10 mitigates ionizing radiation-induced testicular damage in rats through inhibition of oxidative stress and mitochondria-mediated apoptotic cell death	2019	Said, R. S.; Mohamed, H. A.; Kamal, M. M.	Rattus norvegicus	Laboratory	200	Toxicology and Applied Pharmacology	Egypt	Africa	https://doi.org/10.1016/j.taap.2019.114780
455	Combined effects of arsenic exposure and diabetes on male reproductive functions	2019	Souza, A. C. F.; Bastos, D. S. S.; Sertorio, M. N.; Santos, F. C.; Ervilha, L. O. G.; de Oliveira, L. L.; Machado-Neves, M.	Rattus norvegicus	Laboratory	200	Andrology	Brazil	South America	https://doi.org/10.1111/andr.12613
456	Cypermethrin and chlorpyrifos raises serum urea level and causes abnormal sperm morphology in Wistar rats	2019	Iyiola, O. A.; Sulaiman, A. F.; Sulaiman, A. A.; Anifowoshe, A. T.; Akolade, J. O.; Adisa, M. J.; Otohinoyi, D.A.; Rotimi, D.E.; Batiha, G. E.; Filibus, M. R.; Adeyemi, O. S.	Rattus norvegicus	Laboratory	3000	Biointerface Research in Applied Chemistry	Nigeria	Africa	http://eprints.lmu.edu.ng/2209/
457	Effect of a beta-cypermethrin and emamectin benzoate pesticide mixture on reproductive toxicity in male mice in a greenhouse environment	2019	Zhang, Y.; Kong, C.; Chi, H.; Li, J.; Xing, J.; Wang, F.; Shao, L.; Zhai, Q.	Mus musculus	Laboratory	100	Toxicology Mechanisms and Methods	China	Asia	https://doi.org/10.1080/15376516.2019.1669241
458	Effects of date fruit (Phoenix dactylifera) on sperm cell morphology and reproductive hormonal profiles in cypermethrin-induced male infertility in Wister rats	2019	Ubah, S. A.; Agbonu, O. A.; Columbus, P. K.; Abah, K. O.; Chibuogwu, I. C.; Abalaka, S. E.; Abayomi, S.B.; Enem, S.I.; Ejiofor, C.E.; Ajayi, I. E.	Rattus norvegicus	Laboratory	100	Scientific African	Nigeria	Africa	https://doi.org/10.1016/j.sciaf.2021.e00713
459	Effects of different doses of tamoxifen on the sperm parameters and chromatin quality in mice: An experimental model	2019	Sadeghi, S.; Talebi, A. R.; Shahedi, A.; Moein, M. R.; Abbasi-Sarcheshmeh, A.	Mus musculus	Laboratory	200	International Journal of Reproductive BioMedicine	Iran	Asia	https://www.ncbi.nlm.nih.gov/pmc/articles/PMC6686649/
460	Effects of dioxin on testicular histopathology, sperm parameters, and CatSper2 gene and protein expression in Naval Medical Research Institute male mice	2019	Mohammadi, S.; Rahmani, F.; Hasanian, S. M.; Beheshti, F.; Oryani, M. A., Ebrahimzadeh, A.; Farzadfar, S.	Mus musculus	Laboratory	100	Andrologia	Iran	Asia	https://doi.org/10.1111/and.13411
461	Effects of L-carnitine and betamethasone on ischemia-reperfusion injuries and sperm parameters following testicular torsion in a rat model	2019	Kazemi-Darabadi, S.; Asadpour, R.; Shahbazfar, A. A.; Alizadeh, S.	Rattus norvegicus	Laboratory	100	Veterinary Research Forum	Iran	Asia	https://www.ncbi.nlm.nih.gov/pmc/articles/PMC6626646/
462	Effects of subchronic exposure to Caryocar brasiliense peel ethanolic extract on male reproductive functions in Swiss mice	2019	Souza, M. R.; de Carvalho, R. K.; de Carvalho, L. S.; de Sa, S.; Andersen, M. L.; de Araújo, E. G.; Mazaro-Costa, R.	Mus musculus	Laboratory	200	Reproductive Toxicology	Brazil	South America	https://doi.org/10.1016/j.reprotox.2019.06.004
463	Effects of thymol and carvacrol on sperm quality and oxidant/antioxidant balance in rats	2019	Güvenç, M.; Cellat, M.; Gökçek, İ.; Yavaş, İ.; Özsoy, Ş. Y.	Rattus norvegicus	Laboratory	300	Archives of Physiology and Biochemistry	Turkey	Asia	https://doi.org/10.1080/13813455.2018.1476979
464	Evaluating the reproductive toxicology of tannery effluent in male SWISS mice	2019	Guimarães, A. T. B.; Ferreira, R. O.; de Souza, J. M.; Estrela, D. C.; Talvani, A.; Souza, D. M. S.; Rocha, T.L.; Malafaia, G.	Mus musculus	Laboratory	200	Science of The Total Environment	Brazil	South America	https://doi.org/10.1016/j.scitotenv.2018.08.253
465	Evaluation of cytogenotoxic potential of Morinda lucida leaf extract on Swiss albino male mice using two bioassays	2019	Anifowoshe, A. T.; Abdulkareem, A. O.; Opeyemi, O. A.; Aina, O. M.; Makanjuola, D. E.; Abel, J. O.; Majolagbe; J.O.; Babamale, O. A.	Mus musculus	Laboratory	2000	Journal of Basic and Clinical Physiology and Pharmacology	Nigeria	Africa	https://doi.org/10.1515/jbcpp-2019-0079
466	Evaluation of Oxidative Stress in Testis and Sperm of Rat Following Induced Varicocele	2019	Majd, N. E.; Sadeghi, N.; Tavalaee, M.; Tabandeh, M. R.; Nasr-Esfahani, M. H.	Rattus norvegicus	Laboratory	200	Urology Journal	Iran	Asia	https://doi.org/10.22037/uj.v0i0.4740
467	Induction of abnormal sperm heads in small mammals under chronic ionizing radiation	2019	Bashlykova, L.; Raskosha, O.; Starobor, N.	Microtus oeconomus, Myodes glareolus and Apodemus agrarius	Laboratory	500	Turkish Journal of Zoology,	Russia	Asia	https://doi.org/10.3906/zoo-1903-6
468	l-arginine protects against T-2 toxin-induced male reproductive impairments in mice	2019	Zhang, Y. F.; Yang, J. Y.; Meng, X. P.; Qiao, X. L.	Mus musculus	Laboratory	500	Theriogenology	China	Asia	https://doi.org/10.1016/j.theriogenology.2018.12.024
469	Oxidative stress-mediated alterations on sperm parameters in male Wistar rats exposed to 3G mobile phone radiation	2019	Gautam, R.; Singh, K. V.; Nirala, J.; Murmu, N. N.; Meena, R.; Rajamani, P.	Rattus norvegicus	Laboratory	300	Andrologia	India	Asia	https://doi.org/10.1111/and.13201
470	Preventative Effects of Vitamin E on Testicular Damage and Sperm Parameters in the First-Generation Mice Pups due to Pre- and Postnatal Mancozeb Exposure	2019	Saddein, E.; Haghpanah, T.; Nematollahi-Mahani, S. N.; Seyedi, F.; Ezzatabadipour, M.	Mus musculus	Laboratory	200	Journal of toxicology	Iran	Asia	https://doi.org/10.1155/2019/4763684
471	Protective Effect of Fumaria parviflora Extract on Oxidative Stress and Testis Tissue Damage in Diabetic Rats	2019	Shokoohi, M.; Farashah, M. S. G.; Khaki, A.; Khaki, A. A.; Ouladsahebmadarek, E.; Nezhad, R. A.	Rattus norvegicus	Laboratory	100	Crescent Journal of Medical and Biological Sciences	Iran	Asia	http://www.cjmb.org/uploads/pdf/pdf_CJMB_375.pdf
472	Protective Effect of N-Acetyl Cysteine on Chlorpyrifos-Induced Testicular Toxicity in Mice	2019	Kheradmandi, R.; Jorsaraei, S. G. A.; Feizi, F.; Moghadamnia, A. A.; Neamati, N.	Mus musculus	Laboratory	100	International journal of fertility & sterility	Iran	Asia	https://www.ncbi.nlm.nih.gov/pmc/articles/PMC6334019/
473	Resveratrol improves sperm parameter and testicular apoptosis in cisplatin-treated rats: Effects on ERK1/2, JNK, and Akt pathways	2019	Shati, A. A.	Mus musculus	Laboratory	200	Systems biology in reproductive medicine	Saudi Arabia	Asia	https://doi.org/10.1080/19396368.2018.1541114
474	Role of biomarkers in the evaluation of cadmium and ethoprophos combination in male mice	2019	El-Gendy, K.; Osman, K.; El-Din, E. E.; Ayman, E. L.	Mus musculus	Laboratory	200	Environmental toxicology and pharmacology	Egypt	Africa	https://doi.org/10.1016/j.etap.2019.103267
475	Royal jelly protects male rats from heat stress-induced reproductive failure	2019	Mahdivand, N.; Najafi, G.; Nejati, V.; Shalizar‐Jalali, A.; Rahmani, F.	Rattus norvegicus	Laboratory	400	Andrologia	Iran	Asia	https://doi.org/10.1111/and.13213
476	Sperm parameters quality and reproductive effects of methanolic extract of Alchornea cordifolia leaves on senescent male rats	2019	Ngaha Njila, M. I.; Massoma Lembè, D.; Koloko, B. L.; Yong Meng, G.; Ebrahimi, M.; Awad, E. A.; Baiee, F.H.; Kenmogne, H.; Hambe, M; Mandenguè, S. H.	Rattus norvegicus	Laboratory	200	Andrologia	Cameroon	Africa	https://doi.org/10.1111/and.13359
477	Sperm quality and hormonal levels in C57BL/6 mice infected with Neospora caninum	2019	Bahrami, S.; Mousavi, S. S.; Alborzi, A. R.; Mohammadi, G.; Namavari, M.	Mus musculus	Laboratory	100	Veterinary parasitology	Iran	Asia	https://doi.org/10.1016/j.vetpar.2019.07.010
478	The beneficial effects of Moringa oleifera leaf on reproductive performance in mice	2019	Zeng, B.; Luo, J.; Wang, P.; Yang, L.; Chen, T.; Sun, J.; Xie, M.; Li, M.; Zhang, H.; He, J.; Zhang, Y.; Xi, Q.	Mus musculus	Laboratory	1000	Food Science & Nutrition	China	Asia	https://doi.org/10.1002/fsn3.918
479	Toxicity assessment of watermelon seed supplemented diet in rats	2019	Oyenihi, O. R., Afolabi, B. A., Oyenihi, A. B., & Ojo, G. B.	Rattus norvegicus	Laboratory	400	Drug and Chemical Toxicology	South Africa	Africa	https://doi.org/10.1080/01480545.2021.1894699
480	Toxicological safety evaluation in acute and 28-day studies of aqueous extract from Serjania marginata Casar. (Sapindaceae) leaves in rats	2019	Moreira, S. S.; Tamashiro, L. K.; Jorge, B. C.; Balin, P. S.; Heredia-Vieira, S. C.; Almeida, G. L.; Cardoso, C.A.L.; Kassuya, C.A.L.; Arena, A. C.	Rattus norvegicus	Laboratory	200	Journal of Ethnopharmacology	Brazil	South America	https://doi.org/10.1016/j.jep.2018.11.024
481	Trichostatin A, an epigenetic modifier, mitigates radiation-induced androphysiological anomalies and metabolite changes in mice as evident from NMR-based metabolomics	2019	Haritwal, T.; Maan, K.; Rana, P.; Parvez, S.; Singh, A. K.; Khushu, S.; Agrawala, P. K.	Mus musculus	Laboratory	2500	International Journal of Radiation Biology	India	Asia	https://doi.org/10.1080/09553002.2018.1524989
482	Unacylated ghrelin stimulates steroidogenesis in lean rats and reverses reproductive dysfunction in high fat diet-fed rats	2019	Dallak, M.	Rattus norvegicus	Laboratory	800	Systems biology in reproductive medicine	Saudi Arabia	Asia	https://doi.org/10.1080/19396368.2018.1523971
483	Vitamin B-12 Prevents Cimetidine-Induced Androgenic Failure and Damage to Sperm Quality in Rats	2019	Beltrame, F. L.; De Santi, F.; Vendramini, V.; Cabral, R. E. L.; Miraglia, S. M.; Cerri, P. S.; Sasso-Cerri, E.	Rattus norvegicus	Laboratory	200	Frontiers in Endocrinology	Brazil	South America	https://doi.org/10.3389/fendo.2019.00309
484	Warfarin-induced vitamin K deficiency affects spermatogenesis in Sprague-Dawley rats	2019	Sanyaolu, A. O.; Oremosu, A. A.; Osinubi, A. A.; Vermeer, C.; Daramola, A. O.	Rattus norvegicus	Laboratory	100+	Andrologia	Nigeria	Africa	https://doi.org/10.1111/and.13416
485	The effect of green tea extract on the sperm parameters and histological changes of testis in rats exposed to para-nonylphenol	2019	Azizi, P.; Mehranjani, M. S.	Rattus norvegicus	Laboratory	100	International Journal of Reproductive BioMedicine	Iran	Asia	https://www.ncbi.nlm.nih.gov/pmc/articles/PMC6844286/
486	Subchronic Effects of Perfluorooctane Sulphonate on the Testicular Morphology and Spermatogenesis in Mice	2019	Zhang, D. Y.; Xu, X. L.; Ruan, Q., Shen, X. Y.; Lu, Y.	Mus musculus	Laboratory	400	Pakistan Journal of Zoology	China	Asia	http://dx.doi.org/10.17582/journal.pjz/2019.51.6.2217.2223
487	Genotoxicity and teratogenicity of seabuckthorn (Hippophae rhamnoides L.) berry oil	2020	Wen, P.; Zhao, P.; Qin, G.; Tang, S.; Li, B.; Zhang, J.; Peng, L.	Rattus norvegicus	Laboratory	1000	Drug and Chemical Toxicology	China	Asia	https://doi.org/10.1080/01480545.2018.1497047
488	Subchronic study of sperm morphology, genotoxic and mutagenic effect of Lepidium sativum seeds aqueous extract in vivo	2020	Alsulami, G.; Hussien, N.	Mus musculus	Laboratory	1000	Recent Research in Genetics and Genomics	Saudi Arabia	Asia	https://journals.ekb.eg/article_67732.html
489	Efficacy of Essential Trace Elements Supplementation on Mineral Composition, Sperm Characteristics, Antioxidant Status, and Genotoxicity in Testis of Tebuconazole-treated Rats	2020	Hajer, B. E. N.; Abdallah, F. B.; Bkhairia, I.; Boudawara, O.; Nasri, M.; Hakim, A.; Amara, I. B.	Rattus norvegicus	Laboratory	300	Biomedical and Environmental Sciences	Tunisia	Africa	https://doi.org/10.3967/bes2020.101
490	In vivo assessment of genotoxic potential of brown shammah (smokeless tobacco) in bone marrow cells of mice	2020	Tripathi, P.; Alshahrani, S.; Alhazmi, H. A.; Tripathi, R.; Siddiqui, A. H.; Ahsan, W.; Al Bratty, M.	Mus musculus	Laboratory	1000	Saudi Pharmaceutical Journal	Saudi Arabia	Asia	https://doi.org/10.1016/j.jsps.2020.02.010
491	The role of propolis against paclitaxel‐induced oligospermia, sperm abnormality, oxidative stress and DNA damage in testes of male rats	2020	Abd‐Elrazek, A. M.; El‐dash, H. A.; Said, N. I.	Rattus norvegicus	Laboratory	100	Andrologia	Egypt	Africa	https://doi.org/10.1111/and.13394
492	Reproductive toxicity assessment of Olusosun municipal landfill leachate in Mus musculus using abnormal sperm morphology and dominant lethal mutation assays	2020	Ademola, O. J.; Alimba, C. G.; Bakare, A. A.	Mus musculus	Laboratory	1000	Environmental Analysis, Health and Toxicology	Nigeria	Africa	https://www.ncbi.nlm.nih.gov/pmc/articles/PMC7374186/
493	Evaluation of the genotoxicity and teratogenicity of xylan using different model approaches	2020	Qin, G.; Gao, Y.; Wen, P.; Liang, G.; Zhao, P.; Dong, B.; Tang, S.; Shekh, K.	Mus musculus	Laboratory	1000	Drug and Chemical Toxicology	China	Asia	https://doi.org/10.1080/01480545.2020.1745226
494	Protective effect of Liuwei Dihuang Pill on cisplatin-induced reproductive toxicity and genotoxicity in male mice	2020	Zhang, K.; Weng, H.; Yang, J.; Wu, C.	Mus musculus	Laboratory	200	Journal of ethnopharmacology	China	Asia	https://doi.org/10.1016/j.jep.2019.112269
495	Integral evaluation of production safety and genotoxicity of recycling residual sludge for drinking water treatment plants	2020	Yao, M.; Chen, T.; Ran, Z.; Li, T.; Chen, H.; Li, W.	Mus musculus	Laboratory	1000	Environmental Technology	China	Asia	https://doi.org/10.1080/09593330.2020.1824021
496	Effects of rutin in Myristica fragrans Houtt. against cyclophosphamide-induced genotoxicity in sperm cells, on liver and kidney tissues, in Swiss albino mice	2020	Akinboro, A.; Kamaruzaman, M.; Zaini, A.	Mus musculus	Laboratory	1000	American Journal of Physiology	Nigeria	Africa	https://doi.org/10.5455/ajpbp.20191004045314
497	A Comprehensive Toxicological Assessment of Fulvic Acid	2020	Dai, C.; Xiao, X.; Yuan, Y.; Sharma, G.; Tang, S.	Mus musculus	Laboratory	1000	Evidence-Based Complementary and Alternative Medicine	China	Asia	https://doi.org/10.1155/2020/8899244
498	Radioprotective efficacy of ginger (Zingiber officinale) extract against gamma-ray radiation-induced genotoxicity in rats	2020	Abd El-Monem, D. D.; Elwakeel, S. H. B.	Rattus norvegicus	Laboratory	1000	International Journal of Radiation Research	Egypt	Africa	doi: 10.18869/acadpub.ijrr.18.1.43
499	Genotoxicity and sperm defects induced by 5-FU in male mice and the possible protective role of Pentas lanceolata-iridoids	2020	Fahmy, M. A.; Abd-Alla, H. I.; Hassan, E. E.; Hassan, Z. M.; Heba-tollah, M. S.	Mus musculus	Laboratory	1000	Mutation Research/Genetic Toxicology and Environmental Mutagenesis	Egypt	Africa	https://doi.org/10.1016/j.mrgentox.2020.503145
500	Experimental simulation of somatic and germ cell genotoxicity in male Mus musculus fed extracts of lead contaminated Pleurotus ostreatus (white rot fungi)	2020	Olatunji-Ojo, A. M.; Alimba, C. G.; Adenipekun, C. O.; Bakare, A. A.	Mus musculus	Laboratory	1000	Environmental Science and Pollution Research	Nigeria	Africa	https://doi.org/10.1007/s11356-020-08494-w
501	The Testicular Leptin System in Rats with Different Severity of Type 2 Diabetes Mellitus	2020	Derkach, K., V; Bakhtyukov, A. A.; Roy, Vikas; Gryaznov, A. Yu; Bayunova, L., V; Shpakov, A. O.	Rattus norvegicus	Laboratory	100	Journal of Evolutionary Biochemistry and Physiology	Russia	Europe	https://doi.org/10.1134/S0022093020010032
502	A paternal hypercaloric diet affects the metabolism and fertility of F1 and F2 Wistar rat generations	2020	Oshio, L. T.; Andreazzi, A. E.; Lopes, J. F.; de Sá, J. P.; Bolotari, M.; Costa, V. M. G.; Peters, V. M.	Rattus norvegicus	Laboratory	200	Journal of Developmental Origins of Health and Disease	Brazil	South America	https://doi.org/10.1017/S2040174419000904
503	Alteration of sperm parameters and reproductive hormones in Swiss mice via oxidative stress after co-exposure to titanium dioxide and zinc oxide nanoparticles	2020	Ogunsuyi, O. M.; Ogunsuyi, O. I.; Akanni, O.; Alabi, O. A.; Alimba, C. G.; Adaramoye, O. A.; Cambier, S.; Eswara, S.; Gutleb, A.C.; Bakare, A. A.	Mus musculus	Laboratory	250	Andrologia	Nigeria	Africa	https://doi.org/10.1111/and.13758
504	Ameliorative effect of edible Halopteris scoparia against cadmium-induced reproductive toxicity in male mice: A biochemical and histopathologic study	2020	Güner, Ö.; Güner, A.; Yavaşoğlu, A.; Yavaşoğlu, N. Ü. K.; Kavlak, O.	Mus musculus	Laboratory	1000	Andrologia	Turkey	Asia	https://doi.org/10.1111/and.13591
505	Assessment of preclinical effect of (+)-catechin hydrate on sexual function: An in silico and in vivo study	2020	Rai, A.; Gill, M.; Kinra, M.; Dsouza, L. A.; Sumalatha, S.; Raj, S.; Kumar, N.	Rattus norvegicus	Laboratory	100	Andrologia	India	Asia	https://doi.org/10.1111/and.13737
506	Bee glue (propolis) improves reproductive organs, sperm quality and histological changes and antioxidant parameters of testis tissues in rats exposed to excess copper	2020	Seven, I.; Seven, P. T.; Baykalir, B. G.; Parlak Ak, T.; Kaya, S. O.; Yaman, M.	Rattus norvegicus	Laboratory	300	Andrologia	Turkey	Asia	https://doi.org/10.1111/and.13540
507	Cynara scolymus leaves extract alleviates nandrolone decanoate-induced alterations in testicular function and sperm quality in albino rats	2020	Mohammed, E. T.; Radi, A. M.; Aleya, L.; Abdel-Daim, M. M.	Rattus norvegicus	Laboratory	200	Environmental Science and Pollution Research	Egypt	Africa	https://doi.org/10.1007/s11356-019-07302-4
508	Effect of Croton caudatus Geiseler Aqueous Root Extract on Reproductive and Biochemical Parameters in Male Wistar Rats	2020	Dasiman, R.; Abd Malek, M.; Bahari, E. A.; Zakaria, F. N.; Hashim, N. K.; Samsuddin, A.; Daud, K.A.; Sham, F.; Amom, Z.	Rattus norvegicus	Laboratory	200	The Indonesian Biomedical Journal	Malaysia	Asia	https://www.inabj.org/index.php/ibj/article/view/1186/491
509	Effect of curcumin in attenuating sodium fluoride- and fluoride contaminated groundwater-induced reproductive toxicity in male rats	2020	Chaithra, B.; Sarjan, H. N.	Rattus norvegicus	Laboratory	1000	Fluoride	India	Asia
510	Effects of acrylamide in the presence of vitamin E on sperm parameters, chromatin quality, and testosterone levels in mice	2020	Anvari, M.; Talebi, A. R.; Mangoli, E.; Shahedi, A.; Ghasemi, M. R.; Pourentezari, M.	Mus musculus	Laboratory	200	Clinical and Experimental Reproductive Medicine	Iran	Asia	https://www.ncbi.nlm.nih.gov/pmc/articles/PMC7315862/
511	Effects of co-administered melatonin, fructose and bisphenol A (BPA) on rat epididymis and sperm characteristics	2020	Akarca-Dizakar, S. Ö.; Erdoğan, D.; Peker, T. U. N. C. A. Y.; Coşkun Akçay, N.; Türkoğlu, İ.; Eşmekaya, M. A.; Ömeroğlu, S.	Rattus norvegicus	Laboratory	200	Biotechnic & Histochemistry	Turkey	Asia	https://doi.org/10.1080/10520295.2019.1627418
512	Effects of Crocin on Sperm Parameters and Seminiferous Tubules in Diabetic Rats	2020	Roshankhah, S.; Jalili, C.; Salahshoor, M. R.	Rattus norvegicus	Laboratory	300	Advanced biomedical research	Iran	Asia	https://www.ncbi.nlm.nih.gov/pmc/articles/PMC6385561/
513	Investigating the sperm parameters, oxidative stress and histopathological effects of salvia miltiorrhiza hydroalcoholic extract in the prevention of testicular ischemia reperfusion damage in rats	2020	Davoodi, F.; Taheri, S.; Raisi, A.; Rajabzadeh, A.; Ahmadvand, H.; Hablolvarid, M. H.; Zakian, A.	Rattus norvegicus	Laboratory	200	Theriogenology	Iran	Asia	https://doi.org/10.1016/j.theriogenology.2020.01.002
514	L-Carnitine reduces the negative effects of formalin on sperm parameters, chromatin condensation and apoptosis in mice: An experimental study	2020	Ezati, D.; Vardiyan, R.; Talebi, A. R.; Anvari, M.; Pourentezari, M.	Mus musculus	Laboratory	200	International Journal of Reproductive BioMedicine	Iran	Asia	https://www.ncbi.nlm.nih.gov/pmc/articles/PMC7569719/
515	Low semen quality and adverse histological changes in testes of adult male mice treated with bee venom (Apis mellifera)	2020	Regeai, S. O.; Abusrer, S. A.; Shibani, N. S.	Mus musculus	Laboratory	500	Open Veterinary Journal	Lybia	Africa	https://www.ajol.info/index.php/ovj/article/view/204856
516	Moringa oleifera leaves extract modulates toxicity, sperms alterations, oxidative stress, and testicular damage induced by tramadol in male rats	2020	Abd, H. H.; Ahmed, H. A.; Mutar, T. F.	Rattus norvegicus	Laboratory	200	Toxicology Research	Iraq	Asia	https://doi.org/10.1093/toxres/tfaa009
517	Morphophysiological features of spermatozoa of male white rats under experimental stress	2020	Arestova, I. Y.; Sharonova, E. G., & Kupriyanova, M. Y.	Rattus norvegicus	Laboratory	200	IOP Conference Series: Earth and Environmental Science	Russia	Europe	https://iopscience.iop.org/article/10.1088/1755-1315/421/5/052030/meta
518	Nigral and ventral tegmental area lesioning induces testicular and sperm morphological abnormalities in a rotenone model of Parkinson's disease	2020	Awogbindin, I. O.; Adedara, I. A.; Adeniyi, P. A.; Agedah, A. E.; Oyetunde, B. F.; Olorunkalu, Akindoyeni, I.A.; P. D.; Mustapha, Y.E.; Ezekiel, O.G.; Farombi, E. O.	Rattus norvegicus	Laboratory	400	Environmental Toxicology and Pharmacology	Nigeria	Africa	https://doi.org/10.1016/j.etap.2020.103412
519	Nitroglycerin ameliorates sperm parameters, oxidative stress and testicular injury following by testicular torsion/detorsion in male rats	2020	Raisi, A.; Kheradmand, A.; Farjanikish, G.; Davoodi, F.; Taheri, S.	Rattus norvegicus	Laboratory	200	Experimental and Molecular Pathology	Iran	Asia	https://doi.org/10.1016/j.yexmp.2020.104563
520	Paternal factors in neurodevelopmental toxicology: THC exposure of male rats causes long-lasting neurobehavioral effects in their offspring	2020	Holloway, Z. R.; Hawkey, A. B.; Pippin, E.; White, H.; Wells, C.; Kenou, B.; Rezvani, A.H.; Murphy, S.K.; Levin, E. D.	Rattus norvegicus	Laboratory	200	NeuroToxicology	USA	North America	https://doi.org/10.1016/j.neuro.2020.01.009
521	Possible ameliorating effects of Glycyrrhiza glabra (Licorice) on the sperm parameters in rats under high fat diet	2020	Ghorbanlou, M.; Rostamkhani, S.; Shokri, S.; Mahmazi, S.; Fallah, R.; Moradi, F.; Nejatbakhsh, R.	Rattus norvegicus	Laboratory	100	Endocrine Regulations	Iran	Asia	https://doi.org/10.2478/enr-2020-0004
522	Protective Action of Eruca sativa Leaves Aqueous Extracts Against Bisphenol A-Caused In Vivo Testicular Damages	2020	Grami, D.; Rtibi, K.; Hammami, I.; Selmi, S.; De Toni, L.; Foresta, C.; Marzouki,, L.; Sebai, H.	Rattus norvegicus	Laboratory	100	Journal of medicinal food	Tunisia	Africa	https://doi.org/10.1089/jmf.2019.0170
523	Protective effect of betaine against lead-induced testicular toxicity in male mice	2020	Elsheikh, N. A. H.; Omer, N. A.; Yi-Ru, W.; Mei‐Qian, K.; Ilyas, A.; Abdurahim, Y.; Wang, G. L.	Mus musculus	Laboratory	600	Andrologia	China	Asia	https://doi.org/10.1111/and.13600
524	Protective effect of rutin on mercuric chloride-induced reproductive damage in male rats	2020	Kandemir, F. M.; Caglayan, C.; Aksu, E. H.; Yildirim, S.; Kucukler, S.; Gur, C.; Eser, G.	Rattus norvegicus	Laboratory	200	Andrologia	Turkey	Asia	https://doi.org/10.1111/and.13524
525	Reproductive effects of subchronic exposure to acetamiprid in male rats	2020	Arıcan, E. Y.; Gökçeoğlu Kayalı, D.; Ulus Karaca, B.; Boran, T.; Öztürk, N.; Okyar, A.; Ercan, F.; Özhan, G.	Rattus norvegicus	Laboratory	200	Scientific Reports	Turkey	Asia	https://doi.org/10.1038/s41598-020-65887-0
526	Sodium Fluoride and Fluoride Contaminated Ground Water Induced Altered Reproductive Performances in Male Rats	2020	Chaithra, B.; Sarjan, H. N.	Rattus norvegicus	Laboratory	1000	Biological trace element research	India	Asia	https://doi.org/10.1007/s12011-019-01882-5
527	Supplementation of bee bread decreases the abnormal sperm without affecting the sperm count of Sprague-Dawley rats	2020	Zakaria, F. H.; Haron, M. N.	Rattus norvegicus	Laboratory	200	Bioscience Research	Malaysia	Asia	https://core.ac.uk/download/pdf/267943197.pdf
528	Toxicity and postwithdrawal effects of ketamine on the reproductive function of male albino rats: Hormonal, histological, and immunohistochemical study	2020	Paulis, M. G.; Hafez, E. M.; El-Tahawy, N. F.	Rattus norvegicus	Laboratory	200	Human & Experimental Toxicology	Egypt	Africa	https://doi.org/10.1177/0960327120909857
529	Vitamin B17 Ameliorates Methotrexate-Induced Reproductive Toxicity, Oxidative Stress, and Testicular Injury in Male Rats	2020	Felemban, S. G.; Aldubayan, M. A.; Alhowail, A. H.; Almami, I. S.	Rattus norvegicus	Laboratory	200	Oxidative medicine and cellular longevity	Saudi Arabia	Asia	https://doi.org/10.1155/2020/4372719
530	Vitamin E administration does not ameliorate tramadol-associated impairment of testicular function in Wistar rats	2020	Udefa, A. L.; Beshel, F. N.; Nwangwa, J. N.; Mkpe, I. D.; Ofuru, O. S.; Sam‐Ekpe, V. G.; Stephen, G. I.	Rattus norvegicus	Laboratory	200	Andrologia	Nigeria	Africa	https://doi.org/10.1111/and.13454
531	Effect of Venlafaxine, Pramipexole, and Valsartan on Spermatogenesis in Male Rats	2020	Saleem, U.; Zubair, S.; Riaz, A.; Anwar, F.; Ahmad, B	Rattus norvegicus	Laboratory	200	ACS omega	Pakistan	Asia	https://doi.org/10.1021/acsomega.0c02587
532	Matlodextrin-cinnamon essential oil nanoformulation as a potent protective against titanium nanoparticles-induced oxidative stress, genotoxicity, and reproductive disturbances in male mice	2021	Salman, A. S.; Al-Shaikh, T. M.: Hamza, Z. K.; El-Nekeety, A. A.; Bawazir, S. S.;Hassan, N. S.; Abdel-Wahhab, M. A.	Mus musculus	Laboratory	1000	Environmental Science and Pollution Research	Egypt	Africa	https://doi.org/10.1007/s11356-022-23031-7
533	Morus alba Prevented the Cyclophosphamide Induced Somatic and Germinal Cell Damage in Male Rats by Ameliorating the Antioxidant Enzyme Levels	2021	Ghosh, A.; Rabbani, S. I.; Asdaq, S. M. B.; Mohzari, Y.; Alrashed, A.; Najib Alajami, H.; Alamer, R.F.;Alenazy, M.F.; Mushtawi, A.A.A.; Aljohani, A.O.; Khalid Alanazi, A.	Rattus norvegicus	Laboratory	400	Molecules	Saudi Arabia	Asia	https://doi.org/10.3390/molecules26051266
534	Observations on Dag-like defect of spermatozoa induced by treatment of the phytotherapeutic Quassia amara/quassin in the mouse model	2021	Faisal, K.; Akbarsha, M.A.	Mus musculus	Laboratory	100	Andrologia	India	Asia	https://doi.org/10.1111/and.14046
535	Aqueous extract of Moringa oleifera Lam. induced mitodepression and chromosomal aberration in Allium cepa, and reproductive genotoxicity in male mice	2021	Bakare, A. A.; Akpofure, A.; Gbadebo, A. M.; Fagbenro, O. S.; Oyeyemi, I. T.	Mus musculus	Laboratory	1000	Advances in Traditional Medicine	Nigeria	Africa	https://doi.org/10.1007/s13596-021-00564-9
536	Wild black rats (Rattus rattus Linnaeus, 1758) as zoomonitor of genotoxicity and systemic toxicity induced by hazardous emissions from Abule Egba unsanitary landfill	2021	Alimba, C. G.; Adewumi, O. O.; Binuyo, O. M.; Odeigah, P. G.	Rattus rattus	Wild	1000	Environmental Science and Pollution Research	Nigeria	Africa	https://doi.org/10.1007/s11356-020-11325-7
537	Ameliorative effect of hesperidin on streptozotocin-diabetes mellitus-induced testicular DNA damage and sperm quality degradation in Sprague–Dawley rats	2021	Aksu, E. H.; Kandemir, F. M.; Küçükler, S.	Rattus norvegicus	Laboratory	200	Journal of Food Biochemistry	Turkey	Asia	https://doi.org/10.1111/jfbc.13938
538	Toxicological evaluation of S. involucrata culture: Acute, 90-day subchronic and genotoxicity studies	2021	Han, L.; Chen, K.; Liu, P.; Yang, L.; Kang, Y.; Gao, Y.; Sun, C.; Li, Y.; Fan, W.; Hou, H.	Mus musculus	Laboratory	1000	Regulatory Toxicology and Pharmacology	China	Asia	https://doi.org/10.1016/j.yrtph.2021.104980
539	Diet Supplemented with Chrysophyllum albidum G. Don (Sapotaceae) Fruit Pulp Improves Reproductive Function in Hypertensive Male Rats	2021	Akomolafe, S. F.; Olasehinde, T. A.; Oladapo, I. F.; Oyeleye, S. I.	Rattus norvegicus	Laboratory	1000	Reproductive Sciences	Nigeria	Africa	https://doi.org/10.1007/s43032-021-00746-5
540	Evaluation of potentials of aqueous ethanolic extract of Psidium guajava on reproductive functions of male Albino rats	2021	Abwage, S. A.; Agu, S. T.; Saganuwan, S. A.; Abu, A. H.	Mus musculus	Laboratory	200	Sokoto Journal of Veterinary Sciences	Nigeria	Africa	https://www.ajol.info/index.php/sokjvs/article/view/216934
541	A reproductive and developmental toxicity screening study of 1, 3-butadiene in Sprague-Dawley rats	2021	Marty, M. S.; Erraguntla, N.; North, C.; Barranco, W. T.; Kirman, C. R.; Cagen, S.; Rushton, E.K.; Shen, H.; Koehler, M.W; Budinsky, R.	Rattus norvegicus	Laboratory	200	Regulatory Toxicology and Pharmacology	USA	North America	https://doi.org/10.1016/j.yrtph.2021.105066
542	CDK7 is essential for spermatogenesis by regulating RA signaling pathways and the STAT3 molecular pathway	2021	Chen, X.; Li, Y.; Dai, H.; Zhang, H.; Wan, D.; Zhou, X.; Situ, C.; Zhu, H.	Mus musculus	Laboratory	200	International Union of Biochemistry and Molecular Biology Life	China	Asia	https://doi.org/10.1002/iub.2574
543	Genotoxic activity of betel nut on germinal cell in Sarcoma 180 ascites tumour bearing male mice	2021	Chowdhury, S.; Banerjee, S. N.	Mus musculus	Laboratory	400	GSC Biological and Pharmaceutical Sciences	India	Asia	https://doi.org/10.30574/gscbps.2021.16.2.0235
544	Toxicity associated with long term use of aluminum cookware in mice: A systemic, genetic and reproductive perspective	2021	Alabi, O. A.; Unuigboje, M. A.; Olagoke, D. O.; Adeoluwa, Y. M.	Mus musculus	Laboratory	1000	Mutation Research/Genetic Toxicology and Environmental Mutagenesis	Nigeria	Africa	https://doi.org/10.1016/j.mrgentox.2020.503296
545	Genetic and reproductive toxicity of aqueous extracts of Telfairia occidentalis (Hook F.), Vernonia amygdalina and their combination on the testicular cells of male mice	2021	Oyinleye, O. E.; Adeniran, S. A.; Ogunsuyi, O. M.; Oyeyemi, I. T.; Bakare, A. A.	Mus musculus	Laboratory	1000	Advances in Traditional Medicine	Nigeria	Africa	https://doi.org/10.1007/s13596-020-00507-w
546	Protective effect of ethanolic extract of white oyster mushroom on morphological rat sperm damage due to cigarette smoke exposure	2021	Rahimah, S. B.; Dananjaya, R.; Widyastuti, E.; Feriandi, Y.	Rattus norvegicus	Laboratory	100	JKKI: Jurnal Kedokteran dan Kesehatan Indonesia	Indonesia	Asia	https://doi.org/10.20885/JKKI.Vol12.Iss3.art10
547	Aqueous Fraction of Ocimum gratissimum (L) Leaf Extract Protects Sperm Membrane Integrity in Plumbagin-induced Testicular Damage in Rats	2021	Salemcity, A. J.; Agbaje, T. S.; Effiong, M. E.; Asuelimen, S. O.	Rattus norvegicus	Laboratory	400	Free Radicals and Antioxidants	Nigeria	Africa	https://doi.org/10.5530/fra.2021.2.12
548	Can maternal exposure to tamoxifen compromise sperm and behavioral parameters of male rat offspring?	2021	de Matos Manoel, B.; da Silva Moreira, S.; Zampieri, G. M.; Pinheiro, L. M.; Jorge, B. C.; Reis, A. C. C.; Arena, A. C.	Rattus norvegicus	Laboratory	200	Reproductive Toxicology	Brazil	South America	https://doi.org/10.1016/j.reprotox.2021.12.010
549	Impairment of sperm efficiency in mice following short-term nano-titanium dioxide exposure: An experimental study	2021	Danafar, A.; Khoradmehr, A.; Bondarabadi, M. H.; Mazaheri, F.; Tamadon, A.; Pourmasoumi, S.; Golzadeh, J.; Moshrefi, M.; Halvaei, I.; Hosseini, A.; Rahiminia, T.; Anvari, M.	Mus musculus	Laboratory	200	International Journal of Reproductive BioMedicine	Iran	Asia	https://www.ncbi.nlm.nih.gov/pmc/articles/PMC8792378/
550	Ameliorative Effects of Aquilaria malaccensis Leaves Aqueous Extract on Reproductive Toxicity Induced by Cyclophosphamide in Male Rats	2021	Razak, R. N. H. A.; Ismail, F.; Isa, M. L. M.; Wahab, A. Y. A.; Muhammad, H.; Ramli, R.; Ismail, R. A. S. R.	Rattus norvegicus	Laboratory	200	The Malaysian journal of medical sciences: MJMS	Malaysia	Asia	https://www.ncbi.nlm.nih.gov/pmc/articles/PMC6419872/
551	Ameliorative Effects of Boswellic Acid on Fipronil-Induced Toxicity: Antioxidant State, Apoptotic Markers, and Testicular Steroidogenic Expression in Male Rats	2021	Tohamy, H. G.; El-Kazaz, S. E.; Alotaibi, S. S.; Ibrahiem, H. S.; Shukry, M.; Dawood, M. A.	Rattus norvegicus	Laboratory	300	Animals	Egypt	Africa	https://doi.org/10.3390/ani11051302
552	Anthocyanin from purple sweet potato attenuates lead-induced reproductive toxicity mediated by JNK signaling pathway in male mice	2021	Zhou, L.; Zhang, C.; Qiang, Y.; Huang, M.; Ren, X.; Li, Y.; Shao, J.; Xu, L.	Mus musculus	Laboratory	200	Ecotoxicology and Environmental Safety	China	Asia	https://doi.org/10.1016/j.ecoenv.2021.112683
553	Assessment of reproductive toxicity and genotoxicity of Aconiti Lateralis Radix Praeparata and its processed products in male mice	2021	Zhang, K.; Liu, Y.; Lin, X.; Yang, J.; Wu, C.	Mus musculus	Laboratory	1000	Journal of Ethnopharmacology	China	Asia	https://doi.org/10.1016/j.jep.2021.114102
554	Bitter melon (Momordica charantia) fruit extract ameliorates methotrexate-induced reproductive toxicity in male rats	2021	Kanpalta, F.; Ozbeyli, D.; Ali, S. E. N.; Cevik, O.; Sener, G.; Ercan, F.	Rattus norvegicus	Laboratory	100	Marmara Medical Journal	Turkey	Asia	https://doi.org/10.5472/marumj.988941
555	Chronic unpredictable stress disturbs the blood?testis barrier affecting sperm parameters in mice	2021	Kolbasi, B.; Bulbul, M. V.; Karabulut, S.; Altun, C. E.; Cakici, C.; Ulfer, G.; Mudok, T; Keskin, I.	Mus musculus	Laboratory	100	Reproductive BioMedicine Online	Turkey	Asia	https://doi.org/10.1016/j.rbmo.2020.12.007
556	Effect of Alpinia officinarum extract on reproductive damages in streptozotocin induced diabetic male rats	2021	Heidari, H.; Abdollahi, M.; Khani, S.; Nojavan, F.; Khani, S.	Rattus norvegicus	Laboratory	200	Journal of Diabetes & Metabolic Disorders	Iran	Asia	https://doi.org/10.1007/s40200-020-00711-0
557	Effect of Aqueous Extract of Chicory (Cichorium intybus L.) Root on Sperm Parameters, Testicular Tissue and Testosterone in Adult Mice Exposed to Diazinon	2021	Ahmadi, M.; Dastyar, N.; Vaghefi, S. H. E.	Mus musculus	Laboratory	200	Egyptian Journal of Veterinary Sciences	Iran	Asia	https://ejvs.journals.ekb.eg/article_165763.html
558	Effect of Filgrastim on adult male rats? Fertility and reproductive performance	2021	Saber, S. M.; Alduweesh, N. B.; Abd El-Rahman, H. A.; Omar, A. R.	Rattus norvegicus	Laboratory	100	Saudi Journal of Biological Sciences	Egypt	Africa	https://doi.org/10.1016/j.sjbs.2021.01.060
559	Effects of Ganoderma lucidum and melatonin on sperm in rats exposed to electromagnetic field	2021	Ozmen, M. F.; Seker, U.; Yavas, M. C.; Cirit, U.; Akdag, M. Z.	Rattus norvegicus	Laboratory	200	International Journal of Radiation Research	Turkey	Asia	https://doi.org/10.18869/acadpub.ijrr.19.1.121
560	Exposure to benzo(a)pyrene from juvenile period to peripubertal impairs male reproductive parameters in adult rats	2021	Jorge, B. C.; Reis, A. C. C.; Sterde, É. T.; Balin, P. S.; Scarano, W. R.; Hisano, H.; Arena, A. C.	Rattus norvegicus	Laboratory	200	Chemosphere	Brazil	South America	https://doi.org/10.1016/j.chemosphere.2020.128016
561	Glutathione (GSH) improves sperm quality and testicular morphology in streptozotocin-induced diabetic mice	2021	Abdullah, F.; Nor-Ashikin, M. N. K.; Agarwal, R.; Kamsani, Y. S.; Malek, M. A.; Bakar, N. S.; Musa, N. H.	Mus musculus	Laboratory	200	Asian journal of andrology	Malaysia	Asia	https://www.ncbi.nlm.nih.gov/pmc/articles/PMC8152417/
562	High-fructose diet during puberty alters the sperm parameters, testosterone concentration, and histopathology of testes and epididymis in adult Wistar rats	2021	Medaglia, D. S. A.; Vieira, H. R.; Silveira, S. S.; Siervo, G. E. M. D. L.; Marcon, M. S. S.; Mathias, P. C. F.; Fernandes, G. S.	Rattus norvegicus	Laboratory	100	Journal of Developmental Origins of Health and Disease	Brazil	South America	https://doi.org/10.1017/S2040174420001385
563	Impact of chronic vitamin A excess on sperm morphogenesis in mice	2021	Yokota, S.; Sekine, N.; Wakayama, T.; Oshio, S.	Mus musculus	Laboratory	200	Andrology	Japan	Asia	https://doi.org/10.1111/andr.13013
564	Inheritable testicular metabolic memory of high-fat diet causes transgenerational sperm defects in mice	2021	Crisóstomo, L.; Jarak, I.; Rato, L. P.; Raposo, J. F.; Batterham, R. L.; Oliveira, P. F.; Alves, M. G.	Mus musculus	Laboratory	333	Scientific reports	Portugal	Europe	https://www.nature.com/articles/s41598-021-88981-3#Sec10
565	Melatonin-Caffeine Combination Modulates Gamma Radiation-induced Sperm Malformations in C57BL/6 Male Mice at Sublethal Dose of Gamma Radiation	2021	Kushwaha, R.; Nishad, D. K.; Bhatnagar, A.; Khar, R. K.	Mus musculus	Laboratory	3000	Journal of Pharmacy & Bioallied Sciences	India	Asia	https://www.ncbi.nlm.nih.gov/pmc/articles/PMC8291117/
566	Protective effect of gallic acid on nicotine-induced testicular toxicity in mice	2021	Jalili, C.; Korani, M.; Pazhouhi, M.; Ghanbari, A.; Zhaleh, M.; Davoudi, S.; Rashidi, I.	Mus musculus	Laboratory	200	Research in Pharmaceutical Sciences	Iran	Asia	https://www.ncbi.nlm.nih.gov/pmc/articles/PMC8356720/
567	Protective Effect of Indole-3-Carbinol on Sperm Morphometric Alteration in a High-Fat Diet-Induced Obese Rat Model	2021	Tufek, N. H.; Yahyazadeh, A.	Rattus norvegicus	Laboratory	200	Erciyes Medical Journal	Turkey	Asia	https://jag.journalagent.com/erciyesmedj/pdfs/EMJ_43_2_161_165.pdf
568	Protective effect of myricetin on nonylphenol-induced testicular toxicity: biochemical, steroidogenic, hormonal, spermatogenic, and histological-based evidences	2021	Ijaz, M. U.; Anwar, H.; Iqbal, S.; Ismail, H.; Ashraf, A.; Mustafa, S.; Samad, A.	Rattus norvegicus	Laboratory	300	Environmental Science and Pollution Research	Pakistan	Asia	https://link.springer.com/article/10.1007/s11356-020-12296-5
569	Protective effect of vitamin E on sperm parameters, chromatin quality, and DNA fragmentation in mice treated with different doses of ethanol: An experimental study	2021	Doostabadi, M. R.; Hassanzadeh-Taheri, M.; Asgharzadeh, M.; Mohammadzadeh, M.	Mus musculus	Laboratory	200	International Journal of Reproductive BioMedicine	Iran	Asia	https://www.ncbi.nlm.nih.gov/pmc/articles/PMC8350852/
570	Synergistic effect of curcumin and chitosan nanoparticles on nano-hydroxyapatite-induced reproductive toxicity in rats	2021	Yousef, M. I.; Abd, H. H.; Helmy, Y. M.; Kamel, M. A. N.	Rattus norvegicus	Laboratory	200	Environmental Science and Pollution Research	Egypt	Africa	https://doi.org/10.1007/s11356-020-11395-7
571	Synthesis of a green bigel using cottonseed oil/cannabis oil/alginate/ferula gum for quercetin release: Synergistic effects for treating infertility in rats	2021	Mousavi, S. N.; Hosseini, E.; Dorraji, M. S. S.; Mohammadi, S. S.; Pourmansouri, Z.; Rasoulifard, M. H.; Chiti, H.	Rattus norvegicus	Laboratory	400	International Journal of Biological Macromolecules	Iran	Asia	https://doi.org/10.1016/j.ijbiomac.2021.02.121
572	Thymoquinone improves testicular damage and sperm quality in experimentally varicocele-induced adolescent rats	2021	Gur, F. M.; Timurkaan, S.; Taskin, E.; Guven, C.; Gur, H. E.; Senturk, M.; Dastan, S.; Nurdinov, N.; Unalan, A.; Cankut, S.; Tatyuz, I.	Rattus norvegicus	Laboratory	200	Andrologia	Turkey	Asia	https://doi.org/10.1111/and.14033
573	Transgenerational effects in DNA methylation, genotoxicity and reproductive phenotype by chronic arsenic exposure	2021	Nava-Rivera, L. E.; Betancourt-Martínez, N. D.; Lozoya-Martínez, R.; Carranza-Rosales, P.; Guzmán-Delgado, N. E.; Carranza-Torres, I. E.; Delgado-Aguirre, H.; Zambrano-Ortíz, J.O; Morán-Martínez, J.	Rattus norvegicus	Laboratory	200	Scientific Reports	Mexico	North America	https://www.nature.com/articles/s41598-021-87677-y
574	Effect of bromelain on sperm quality, testicular oxidative stress and expression of oestrogen receptors in bisphenol-A treated male mice	2021	Khazaeel, K.; Rad, O. R; Jamshidian, J.; Tabandeh, M. R.; Mohammadi, G.; Atashfaraz, A.	Mus musculus	Laboratory	200	Andrologia	Iran	Asia	https://doi.org/10.1111/and.14584
575	Sildenafil aggravates adriamycin-induced testicular toxicity in rats; a preliminary investigation	2021	Adeyanju, A. A.; Oyenihi, O. R.; Oguntibeju, O. O.; Ojomu, O.	Rattus norvegicus	Laboratory	400	Drug and Chemical Toxicology	Nigeria	Africa	https://doi.org/10.1080/01480545.2021.2018455
576	Venlafaxine-induced damage to seminiferous epithelium, spermiation, and sperm parameters in rats: A correlation with high estrogen levels	2021	Santi, F.; Beltrame, F. L.; Rodrigues, B. M.; Junior, M. J.; Scaramele, N. F.; Lopes, F. L.; Cerri, P.S.; Sasso-Cerri, E.	Rattus norvegicus	Laboratory	200	Andrologia	Brazil	South America	https://doi.org/10.1111/andr.12852
577	The effect of the metabolic syndrome on the histological structure of the testes tissue and the sperm morphology in the rats	2021	Alkandurur, A.; Kum, Ş.	Rattus norvegicus	Laboratory	200	Turkish Journal of Veterinary & Animal Sciences	Turkey	Asia	https://doi.org/10.3906/vet-2102-45
578	Respiratory exposure to carbon black nanoparticles may induce testicular structure damage and lead to decreased sperm quality in mice	2021	Hu, Z.; Zhang, Y.; Zhang, L.; Tian, Y.	Mus musculus	Laboratory	500	Reproductive Toxicology	China	Asia	https://doi.org/10.1016/j.reprotox.2021.10.001
579	Echinacea purpurea Ethanol Extract Improves Male Reproductive Dysfunction With Streptozotocin-Nicotinamide-Induced Diabetic Rats	2021	Mao, C. F.; Sudiman, S.; Lee, C. C.; Tsou, D.; Kong, Z. L.	Rattus norvegicus	Laboratory	300	Frontiers in Veterinary Science	Taiwan	Asia	https://doi.org/10.3389/fvets.2021.651286
580	Effects of date fruit (Phoenix dactylifera) on sperm cell morphology and reproductive hormonal profiles in cypermethrin-induced male infertility in Wister rats	2021	Ubah, S. A.; Agbonu, O. A.; Columbus, P. K.; Abah, K. O.; Chibuogwu, I. C.; Abalaka, S. E.; Abayomi, S. B.; Enem, S. I.; Ejiofor, C. E.; Ajayi, I. E.	Rattus norvegicus	Laboratory	100	Scientific African	Nigeria	Africa	https://doi.org/10.1016/j.sciaf.2021.e00713
581	Effects of quetiapine administration on sperm quality and testicular histology	2022	Celikates, B. K.; Kilic, V.; Atli-Eklioglu, O.; Baysal, M.; Aydogan-Kılıc, G.; Ucarcan, S.; Ilgin, S.	Rattus norvegicus	Laboratory	200	Drug and Chemical Toxicology	Turkey	Asia	https://doi.org/10.1080/01480545.2021.1946558
582	Septilin: A versatile anticlastogenic, antigenotoxic, antioxidant and histoprotective herbo-mineral formulation on cisplatin-induced toxicity in mice	2022	Shruthi, S.; Shenoy, K. B.	Mus musculus	Laboratory	2000	Mutation Research/Genetic Toxicology and Environmental Mutagenesis	India	Asia	https://doi.org/10.1016/j.mrgentox.2022.503441
583	Ethanol extract of Moringa oleifera increased the number of spermatozoa and improved sperm morphology of old Rattus norvegicus	2022	Widiastini, L. P.; Karuniadi, I. G. A. M.; Tangkas, M.	Mus musculus	Laboratory	100	Jurnal Bioteknologi & Biosains Indonesia	Indonesia	Asia	https://doi.org/10.29122/jbbi.v9i1.5021
584	α-Tocopherol restores semen quality in rats exposed to 2,3,7,8-tetrachlorodibenzo-p-dioxin	2022	Wurlina, W.; Mustofa, I.; Meles, D. K.; Safitri, E.; Susilowati, S.; Mulyati, S.; Utomo, B.; Utama, S.	Rattus norvegicus	Laboratory	100	Veterinary World	Indonesia	Asia	https://doi.org/10.14202/vetworld.2022.316-323
585	The quality of spermatozoa and testicular histology in insulin-injected Rattus norvegicus with diabetes mellitus	2022	Andini, M. O.; Saraswati, T. R.; Suprihatin, T.	Rattus norvegicus	Laboratory	200	AIP Conference Proceedings	Indonesia	Asia	https://doi.org/10.1063/5.0072818
586	Comparative study of the reproductive toxicity and modulation of enzyme activities by crude oil-contaminated soil before and after bioremediation	2022	Alabi, O. A.; Olukunle, O. F.; Ojo, O. F.; Oke, J. B.; Adebo, T. C.	Mus musculus	Laboratory	1000	Chemosphere	Nigeria	Africa	https://doi.org/10.1016/j.chemosphere.2022.134352
587	Concerns with Male Infertility Induced by Exposure to Titanium Nanoparticles and the Supporting Impact of Pelargonium graveolens Essential Oil: Morphometric Records in Male-Wistar Rats	2022	Said, A. A.; Nasr, Y.; Galal, A. A.; Abdelhamid, A. E.; Mohamed, H. A.; Metwally, M. M.; Said, M.A.; Nassan, M.A.; Dahran, N.; Mohamed, A. A. R.	Rattus norvegicus	Laboratory	200	Life	Egypt	Africa	https://doi.org/10.3390/life12050639
588	Conditioned medium of bone marrow mesenchymal stem cells improves sperm parameters and reduces histological alteration in rat testicular ischaemia/reperfusion model	2022	Sharifian, P.; Yari, S.; Hasanein, P.; Manteghi Nezhad, Y.	Rattus norvegicus	Laboratory	200	Andrologia	Iran	Asia	https://doi.org/10.1111/and.14624
589	Duration-dependent effects of high dose of phthalate exposure on semen quality in adult male rats	2022	Emojevwe, V.; Naiho, A. O.; Nwangwa, E. K.; Oyovwi, M. O.; Anachuna, K. K.; Agbanifo-Chijiokwu, E.; Daubry, T. M.	Rattus norvegicus	Laboratory	200	JBRA Assisted Reproduction	Nigeria	Africa	https://www.ncbi.nlm.nih.gov/pmc/articles/PMC8769194/
590	Effect of Chlorogenic Acid on Sperm Parameters, DNA Integrity and Malondialdehyde of Carbamazepine - Consuming Epileptic Mice	2022	Anvari, M.; Talebi, A.; Pourentezari, M.; Shahedi, A.; Rezvani, M. E.; Vakili, M.; Nezhad, M. T.	Mus musculus	Laboratory	100	Journal of Pharmaceutical Negative Results	Iran	Asia	https://doi.org/10.47750/pnr.2022.13.S03.106
591	Effect of curcumin, and nano-curcumin on sperm function in varicocele rat model	2022	Sadraei, M. R.; Tavalaee, M.; Forouzanfar, M.; Nasr-Esfahani, M. H.	Rattus norvegicus	Laboratory	100	Andrologia	Iran	Asia	https://doi.org/10.1111/and.14282
592	Effect of simultaneous coffee/caffeine and ethanol administration on sperm quality and reproductive hormones: an experimental study in Sprague Dawley rats	2022	Aprioku, J. S.; Boms, R.; Ife-Tubiyele, D. O.	Rattus norvegicus	Laboratory	200	Drug and Chemical Toxicology	Nigeria	Africa	https://doi.org/10.1080/01480545.2020.1802479
593	Effect of syringic acid on steroid and gonadotropic hormones, hematological indices, sperm characteristics and morphologies, and markers of tissue damage in methyl cellosolve-administered rats	2022	Somade, O. T.; Oyinloye, B. E.; Ajiboye, B. O.; Osukoya, O. A.; Adeyi, O. E.	Rattus norvegicus	Laboratory	400	Biochemistry and Biophysics Reports	Nigeria	Africa	https://doi.org/10.1016/j.bbrep.2022.101360
594	Experimental validation and molecular docking to explore the active components of cannabis in testicular function and sperm quality modulations in rats	2022	Nwonuma, C. O.; Nwatu, V. C.; Mostafa-Hedeab, G.; Adeyemi, O. S.; Alejolowo, O. O.; Ojo, O. A.; Adah, S.A.; Awakan, O.J.; Okolie, C.E.; Asogwa, N.T.; Udofia,I.A.; Egharevba, G.O.; Aljarba, N.H.; Alkahtani, S.; Batiha, G. E. S.	Rattus norvegicus	Laboratory	200	BMC complementary medicine and therapies	Nigeria	Africa	https://doi.org/10.1186/s12906-022-03704-z
595	Exposure to tris(2-butoxyethyl) phosphate induces abnormal sperm morphology and testicular histopathology in male rats	2022	Pan, H. Y.; Cheng, F. J.; Huang, K. C.; Kung, C. T.; Huang, W. T.; You, H. L.; Li, S.; Wang, C.; Lee, W.; Hsu, P. C.	Rattus norvegicus	Laboratory	400	Ecotoxicology and Environmental Safety	Taiwan	Asia	https://doi.org/10.1016/j.ecoenv.2022.113718
596	Hordeum vulgare L. microgreen mitigates reproductive dysfunction and oxidative stress in streptozotocin-induced diabetes and aflatoxicosis in male rats	2022	Khattab, M. S.; Aly, T. A.; Mohamed, S. M.; Naguib, A. M. M.; AL‐Farga, A.; Abdel‐Rahim, E. A.	Rattus norvegicus	Laboratory	4000	Food Science & Nutrition	Egypt	Africa	https://doi.org/10.1002/fsn3.2936
597	Inherited Metabolic Memory of High-Fat Diet Impairs Testicular Fatty Acid Content and Sperm Parameters	2022	Crisóstomo, L.; Videira, R. A.; Jarak, I.; Starčević, K.; Mašek, T.; Rato, L.; Raposo, J.F.; Batterham, R.L.; Oliveira, P.F.; Alves, M. G.	Mus musculus	Laboratory	333	Molecular Nutrition & Food Research	Portugal	Europe	https://doi.org/10.1002/mnfr.202100680
598	Protective Effects of Coenzyme Q10 Along with Fe2O3 Nanoparticles On Sperm Parameters in Rats with Scrotal Hyperthermia	2022	Paskeh, M. D. A.; Babaei, N.; Entezari, M.; Hashemi, M.; Doosti, A.	Rattus norvegicus	Laboratory	200	Galen Medical Journal	Iran	Asia	https://doi.org/10.31661/gmj.v11i.2046
599	Protective role of Codiaeum variegatum against genotoxicity induced by carmustine in somatic and germ cells of male mice	2022	Fahmy, M. A.; Farghaly, A. A.; Hassan, E. E.; Hassan, Z. M.; Abd-Alla, H. I.	Mus musculus	Laboratory	1000	Molecular Biology Reports	Egypt	Africa	https://doi.org/10.1007/s11033-022-07845-9
600	Reproductive Hormones Imbalance, Germ Cell Apoptosis, Abnormal Sperm Morphophenotypes and Ultrastructural Changes in Testis of African Giant Rats (Cricetomys gambianus) Exposed to Sodium Metavanadate Intoxication	2022	Usende, I. L.; Oyelowo, F. O.; Adikpe, A. O.; Emikpe, B. O.; Nafady, A. A. H. M.; Olopade, J. O.	Cricetomys gambianus	Laboratory	300	Environmental Science and Pollution Research	Nigeria	Africa	https://doi.org/10.1007/s11356-021-18246-z
601	Sub-chronic cadmium and lead compound exposure induces reproductive toxicity and development of testicular germ cell neoplasia in situ in murine model: Attenuative effects of resveratrol	2022	Mitra, S.; Patra, T.; Saha, D.; Ghosh, P., Mustafi, S. M., Varghese, A. C., & Murmu, N.	Mus musculus	Laboratory	400	Journal of Biochemical and Molecular Toxicology	India	Asia	https://doi.org/10.1002/jbt.23058
602	The effects of Aroclor 1254 alone and in combination with X-rays on the male mice germ cells quantity and quality	2022	Dobrzyńska, M. M.; Radzikowska, J.	Mus musculus	Laboratory	1000	Toxicology	Poland	Europe	https://doi.org/10.1016/j.tox.2022.153273
603	The Protective Effect of Trichilia catigua A. Juss. on DEHP-Induced Reproductive System Damage in Male Mice	2022	Chang, X.; Dong, M.; Mi, X.; Hu, M.; Lu, J.; Chen, X.	Mus musculus	Laboratory	1000	Frontiers in pharmacology	China	Asia	https://www.ncbi.nlm.nih.gov/pmc/articles/PMC8853101/
604	Toxicity of benzyl benzoate as a food additive and pharmaceutical agent	2022	Süloğlu, A. K.; Koçkaya, E. A.; Selmanoğlu, G.	Rattus norvegicus	Laboratory	100	Toxicology and Industrial Health	Turkey	Asia	https://doi.org/10.1177/07482337221086133
605	Tualang honey's spermatoprotective effects in a model of high cholesterol diet-induced animals	2022	Hasan, S.; Rahim, R. A.; Alias, M. A.; Muhammad, N.; Abdullah, N.; Razak, R. N. H. A.	Rattus norvegicus	Laboratory	200	Pharmacophore	Malaysia	Asia	https://doi.org/10.51847/BBTwqvL1og
606	Voluntary Exercise Attenuates Hyperhomocysteinemia, But Does not Protect Against Hyperhomocysteinemia-Induced Testicular and Epididymal Disturbances	2022	Dos Santos, D. P.; Ribeiro, D. F.; Frigoli, G. F.; Erthal, R. P.; Scarton, S. R. S.; Siervo, G. E. M. L.; Seiva, F.R.F.; Staurengo-Ferrari, L.; Verri Jr, W.A.; Deminice, R.; Fernandes, G. S. A.	Mus musculus	Laboratory	200	Reproductive Sciences	Brazil	South America	https://doi.org/10.1007/s43032-021-00704-1
607	Effects of N-Acetylcysteine Supplementation on Oxidative Stress and Expression of Apoptosis-Related Genes in Testicular Tissue of Rats Exposed to Lead	2022	Abedini Bajgiran, F.; Khazaei Koohpar, Z.; Salehzadeh, A.	Rattus norvegicus	Laboratory	100	Biological Trace Element Research	Iran	Asia	https://doi.org/10.1007/s12011-022-03325-0
608	Reproductive Development of Male Rats Exposed In Utero to Stress and/or Sertraline	2022	Lozano, A. F. Q.; Tavares, B. M.; Silva, P. V.; Barros, J. W. F.; Kempinas, W. G.	Rattus norvegicus	Laboratory	200	Toxicological Sciences	Brazil	South America	https://doi.org/10.1093/toxsci/kfac100
609	Activated Nrf-2 Pathway by Vitamin E to Attenuate Testicular Injuries of Rats with Sub-chronic Cadmium Exposure	2022	Chen, Z.; Zuo, Z.; Chen, K.; Yang, Z.; Wang, F.; Fang, J.; Cui, H; Guo, H.; Ouyang, P.; Huang, C; Chen, Z.; Geng, Y.; Liu, W.; Deng, H.	Rattus norvegicus	Laboratory	1000	Biological Trace Element Research	China	Asia	https://doi.org/10.1007/s12011-021-02784-1
610	Alterations in reproductive parameters and steroid biosynthesis induced by nickel oxide nanoparticles in male rats: The ameliorative effect of hesperidin	2022	Noshy, P. A.; Khalaf, A. A. A.; Ibrahim, M. A.; Mekkawy, A. M.; Abdelrahman, R. E.; Farghali, A.; Tammam, A.A.; Zaki, A. R.	Rattus norvegicus	Laboratory	300	Toxicology	Egypt	Africa	https://doi.org/10.1016/j.tox.2022.153208
611	Effects of Quercetin against Doxorubicin-Induced Testicular Toxicity in Male Rats	2022	Güleş, Ö.; Doğan, G.; Ercins, U. H.; Eren, Ü.	Rattus norvegicus	Laboratory	200	Biology Bulletin	Turkey	Asia	https://doi.org/10.1134/S1062359022030086
612	Transgenerational male reproductive effect of prenatal arsenic exposure: abnormal spermatogenesis with Igf2/H19 epigenetic alteration in CD1 mouse	2022	Yin, G.; Xia, L.; Hou, Y.; Li, Y.; Cao, D.; Liu, Y.; Zhang, L.; Yang, Q.; Zhang, Q.; Tang, N.	Mus musculus	Laboratory	1000	International Journal of Environmental Health Research	China	Asia	https://doi.org/10.1080/09603123.2020.1870668
613	Chlorella vulgaris ameliorates testicular toxicity induced by carbon tetrachloride in male rats via modulating oxidative stress	2022	Ranjbar, A.; Satari, M.; Mohseni, R.; Tavilani, A.; Ghasemi, H.	Rattus norvegicus	Laboratory	200	Andrologia	Iran	Asia	https://doi.org/10.1111/and.14495
614	Silymarin abrogates acrylamide-induced oxidative stress-mediated testicular toxicity via modulation of antioxidant mechanism, DNA damage, endocrine deficit and sperm quality in rats	2022	Alturki, H. A.; Elsawy, H. A.; Famurewa, A. C.	Rattus norvegicus	Laboratory	201	Andrologia	Saudi Arabia	Asia	https://doi.org/10.1111/and.14491
615	Investigation of genotoxic effects of rhododendron honey using three mammalian bioassays in vivo	2022	Rasgele, P. G.; Gokalp, F. D.; Kaya, S. T.; Kekecoglu, M.; Acar, M. K.	Mus musculus	Laboratory	1000	Drug and Chemical Toxicology	Turkey	Asia	https://doi.org/10.1080/01480545.2021.1935421
616	Evaluation of storage stability and safety of hypoglycemic Pueraria-Ophiopogon tea	2023	Li, X.; Wang, S.; Chen, M.; Xi, Y.; Shan, Y.; Lü, X.	Mus musculus	Laboratory	1000	Journal of Stored Products Research	China	Asia	https://doi.org/10.1016/j.jspr.2023.102124
617	Genotoxicity, DNA damage and sperm defects induced by vinblastine.	2023	Fahmy, M. A.; Hassan, E. E.; Farghaly, A. A.; Hassan, Z. M.	Mus musculus	Laboratory	1000	Molecular Biology Reports	Egypt	Africa	https://doi.org/10.1007/s11033-022-08061-1
618	Incidence of Morphological Defects in Sperm of Mice Exposed to Hospital Effluent.	2023	Mathur, P.; Rani, K.; Bhatnagar, P.; Flora, S. J. S.	Mus musculus	Laboratory	1000	Toxics	India	Asia	https://doi.org/10.3390/toxics11050418
619	Impairment of the Reproductive System and Mating of Male and Female Black Rats Treated with Lambda-Cyhalothrin Bait and Its Field Application.	2023	Ahmed, H. Y.; Kandil, R. A.	Rattus rattus	Laboratory	200	Egyptian Academic Journal of Biological Sciences, B. Zoology	Egypt	Africa	https://doi.org/10.21608/EAJBSZ.2023.296150
620	Incense smoke inhalation affects spermatogenesis and sperm quality and impairs liver and kidney function in adult male rats.	2023	El Sewedy, T. S.; Ismail, N. F.; Ismail, S. E.	Rattus norvegicus	Laboratory	200	International Journal of Cancer and Biomedical Research	Egypt	Africa	https://jcbr.journals.ekb.eg/article_300052_d0c281f29f1fe8b676d7242ff508fad1.pdf
621	Male reproductive toxicity of polystyrene microplastics: Study on the endoplasmic reticulum stress signaling pathway.	2023	Wen, S., Chen, Y., Tang, Y., Zhao, Y., Liu, S., You, T., & Xu, H.	Mus musculus	Laboratory	200	Food and Chemical Toxicology	China	Asia	https://doi.org/10.1016/j.fct.2022.113577
622	Exposure to China dust exacerbates testicular toxicity induced by cyclophosphamide in mice	2023	Kim, W. I.; Lim, J. O.; Pak, S. W.; Lee, S. J.; Shin, I. S.; Moon, C.; Heo, J.; Kim, J. C.	Mus musculus	Laboratory	100	Toxicological Research	South Korea	Asia	https://doi.org/10.1007/s43188-022-00149-x
623	Ameliorative effects of vitamin E and selenium on Bleomincyn-induced male infertility	2023	Ibrahim, H. A.; Shalaby, S. I.; Abdelfattah-Hassan, A.; Heb-ishy, R. M.; Ghani, E. M.	Rattus norvegicus	Laboratory	500	Slovenian Veterinary Research	Egypt	Africa	https://doi.org/10.26873/SVR-1673-2023
